# Supplementary material for: MPP8 Governs the Activity of the LIF/STAT3 Pathway and Plays a Crucial Role in the Differentiation of Mouse Embryonic Stem Cells
Source: Cells. 2023 Aug 8;12(16):2023. doi: 10.3390/cells12162023 (PMC10453500; doi:10.3390/cells12162023)
Supplement: Supplementary file 1 [file cells-12-02023-s001.zip › Table S1.xlsx]

## Sheet: ZHY_DEGs
Table S1. The list of DEG upon Mpp8 deletion in mESCs by RNA-seq analysis
test_id	locus	sample_1	sample_2	value_1	value_2	p_value	q_value	fold
Ildr1	chr16:36693977-36726804	WT	KO	15.4886	1.42834	5e-05	0.00225634	10.8438
Enpp2	chr15:54838900-54970705	WT	KO	2.08454	0.274329	5e-05	0.00225634	7.59869
Fut1	chr7:45613889-45621059	WT	KO	1.26359	0.250131	0.001	0.0208167	5.05171
Vldlr	chr19:27101950-27321729	WT	KO	1.60728	0.338783	5e-05	0.00225634	4.74428
Fgf15	chr7:144896531-144900953	WT	KO	3.78438	0.79946	0.0001	0.00396898	4.73367
Slc15a2	chr16:36750163-36785158	WT	KO	10.0305	2.22662	5e-05	0.00225634	4.50481
LOC100861913	chr19:41004814-41014643	WT	KO	1.15979	0.262342	0.0023	0.0342841	4.42091
Pim2	chrX:7878305-7883432	WT	KO	61.2498	15.3124	5e-05	0.00225634	4.00001
Chrna7	chr7:63098691-63212526	WT	KO	1.99935	0.509874	0.0006	0.0152042	3.92126
Fam84b	chr15:60818995-60831400	WT	KO	7.75343	2.02693	5e-05	0.00225634	3.82521
Lrp2	chr2:69424334-69586067	WT	KO	2.54317	0.676626	5e-05	0.00225634	3.75861
Syt4	chr18:31437807-31447415	WT	KO	1.1849	0.324931	0.00035	0.0104343	3.64662
Dnmt3a	chr12:3804985-3914443	WT	KO	22.8627	6.59787	5e-05	0.00225634	3.46516
Vrtn	chr12:84641018-84651455	WT	KO	3.12001	0.906398	0.00015	0.00549042	3.44221
Scn3a	chr2:65457117-65585288	WT	KO	1.98762	0.586239	5e-05	0.00225634	3.39046
Zic5	chr14:122459159-122466156	WT	KO	4.07759	1.22657	0.0002	0.0066719	3.32438
1700097N02Rik	chr17:30622440-30626905	WT	KO	8.83059	2.65805	0.0026	0.0370381	3.32221
Zic2	chr14:122475383-122480328	WT	KO	8.73269	2.70106	5e-05	0.00225634	3.23306
Cdh10	chr15:18818797-19014236	WT	KO	0.783487	0.242835	0.00345	0.044613	3.22642
Epha4	chr1:77367181-77515103	WT	KO	5.43205	1.69134	5e-05	0.00225634	3.21168
Pou2f2	chr7:25091113-25179993	WT	KO	0.731869	0.230421	0.0011	0.0219284	3.17623
Sema6a	chr18:47245253-47369213	WT	KO	4.00578	1.26224	5e-05	0.00225634	3.17355
Myb	chr10:21124929-21160984	WT	KO	3.69822	1.16894	5e-05	0.00225634	3.16374
Chac1	chr2:119351241-119354326	WT	KO	33.4001	10.6206	5e-05	0.00225634	3.14484
Efnb2	chr8:8617234-8661260	WT	KO	10.3564	3.38702	5e-05	0.00225634	3.05767
Otx2	chr14:48657451-48667644	WT	KO	21.8406	7.25222	5e-05	0.00225634	3.01157
Gm9833	chr3:10088276-10092562	WT	KO	19.3006	6.41398	5e-05	0.00225634	3.00915
Sh3rf2	chr18:42051743-42158695	WT	KO	0.96702	0.325017	0.0017	0.0285726	2.97529
Nlrc4	chr17:74426254-74459145	WT	KO	1.58795	0.539555	0.0005	0.013501	2.94307
Gapdh	chr6:125145200-125166467	WT	KO	214.373	73.6351	5e-05	0.00225634	2.91129
Nt5e	chr9:88327608-88372089	WT	KO	1.88232	0.653788	0.0009	0.0194097	2.8791
Ank2	chr3:126921606-127500347	WT	KO	4.26675	1.51063	5e-05	0.00225634	2.82448
Hdx	chrX:111575203-111697079	WT	KO	1.28476	0.455523	0.0018	0.0296112	2.82041
Insm1	chr2:146221996-146225020	WT	KO	3.58484	1.30924	0.001	0.0208167	2.73811
Gm29695	chr1:132190088-132257382	WT	KO	10.0993	3.7554	5e-05	0.00225634	2.68927
Enpp3	chr10:24773813-24836195	WT	KO	25.105	9.39448	5e-05	0.00225634	2.67231
Gfod1	chr13:43195239-43304172	WT	KO	1.98442	0.754959	0.00035	0.0104343	2.62851
Bcl6b	chr11:70224126-70229798	WT	KO	6.82694	2.63405	5e-05	0.00225634	2.5918
Nudt12	chr17:58996262-59024980	WT	KO	3.76648	1.47338	0.0022	0.0331686	2.55635
Kcnt2	chr1:140245656-140656402	WT	KO	1.08404	0.433371	0.00365	0.0459809	2.50141
Elmo1	chr13:20090506-20608353	WT	KO	17.2637	6.9039	5e-05	0.00225634	2.50057
Gatsl2	chr5:134099747-134141782	WT	KO	1.68458	0.678932	0.00265	0.0374668	2.48122
Fam171b	chr2:83812562-83883486	WT	KO	1.83427	0.741211	0.0005	0.013501	2.47469
Sgk3	chr1:9798129-9902570	WT	KO	3.64862	1.49103	5e-05	0.00225634	2.44705
Arl14ep	chr2:106962528-106974448	WT	KO	36.9604	15.3794	5e-05	0.00225634	2.40324
Ubap1l	chr9:65359724-65380377	WT	KO	10.3228	4.30944	0.00125	0.023906	2.39539
Fut9	chr4:25609332-25800003	WT	KO	3.93785	1.64649	5e-05	0.00225634	2.39166
Gm34581	chr12:50980712-50990817	WT	KO	4.54746	1.94838	0.0017	0.0285726	2.33397
Rragb	chrX:153139791-153190192	WT	KO	29.1656	12.5534	5e-05	0.00225634	2.32332
Fam111a	chr19:12573071-12596566	WT	KO	11.6902	5.0345	5e-05	0.00225634	2.32202
Gpt2	chr8:85492616-85527560	WT	KO	48.3037	20.8719	5e-05	0.00225634	2.31429
Lef1	chr3:131110262-131224357	WT	KO	3.78943	1.63985	0.00195	0.0311079	2.31084
Qser1	chr2:104754792-104816841	WT	KO	23.3852	10.1356	5e-05	0.00225634	2.30723
Mphosph8	chr14:56668233-56701000	WT	KO	28.9222	12.6938	0.00095	0.0201906	2.27845
Slc6a15	chr10:103367188-103419379	WT	KO	9.67402	4.25499	0.00015	0.00549042	2.27357
Spta1	chr1:174172775-174248449	WT	KO	9.83801	4.32862	5e-05	0.00225634	2.27278
Dnmt3b	chr2:153649164-153687730	WT	KO	102.493	45.3303	5e-05	0.00225634	2.26103
Aldh1l2	chr10:83487446-83534151	WT	KO	1.92815	0.856454	0.0023	0.034284	2.25132
Elavl2	chr4:91250765-91400059	WT	KO	10.469	4.67309	5e-05	0.00225634	2.24027
Mtap7d3	chrX:56794832-56822490	WT	KO	3.97976	1.77838	0.00105	0.0212859	2.23786
Srp54a	chr12:55080495-55115367	WT	KO	1.94106	0.867747	0.0041	0.0492935	2.2369
Stc2	chr11:31359440-31370061	WT	KO	16.2038	7.29309	0.0001	0.00396898	2.2218
Bcat1	chr6:144993834-145076157	WT	KO	35.4394	15.9835	5e-05	0.00225634	2.21725
Zfhx3	chr8:108704176-108961636	WT	KO	2.69067	1.21729	5e-05	0.00225634	2.21038
Sft2d2	chr1:165174340-165194443	WT	KO	17.1817	7.77827	5e-05	0.00225634	2.20894
Nvl	chr1:181087137-181144220	WT	KO	56.8623	25.8236	0.0024	0.0351387	2.20195
Gab1	chr8:80764430-80881864	WT	KO	61.0525	27.8075	5e-05	0.00225634	2.19554
Cbl	chr9:44145039-44234046	WT	KO	9.51136	4.34508	5e-05	0.00225634	2.189
Tmem47	chrX:81070643-81097875	WT	KO	18.144	8.33228	5e-05	0.00225634	2.17756
Rest	chr5:77265493-77283697	WT	KO	31.4432	14.5061	5e-05	0.00225634	2.16758
Hrk	chr5:118169763-118189478	WT	KO	2.25957	1.04891	0.0019	0.0308329	2.15421
Tmem245	chr4:56876002-56947565	WT	KO	7.383	3.43626	5e-05	0.00225634	2.14856
Smarca1	chrX:47809369-47892575	WT	KO	5.19359	2.42375	0.00055	0.0142946	2.14279
Ttpa	chr4:20007908-20030822	WT	KO	6.70202	3.1478	0.00055	0.0142946	2.12911
Mei4	chr9:81863646-82206007	WT	KO	3.48919	1.6526	0.0031	0.0413448	2.11133
Trim2	chr3:84160438-84305841	WT	KO	14.3721	6.84862	5e-05	0.00225634	2.09854
Gm14124	chr2:150257516-150270300	WT	KO	10.2095	4.88101	0.00055	0.0142946	2.09168
Gm17296	chr8:126422500-126475113	WT	KO	10.7352	5.15655	0.00345	0.044613	2.08186
Peg3	chr7:6703891-6730441	WT	KO	48.8173	23.4527	5e-05	0.00225634	2.08152
Gli3	chr13:15459979-15730026	WT	KO	2.42337	1.16559	0.00245	0.0355547	2.07909
Arntl2	chr6:146794729-146833529	WT	KO	10.1965	4.915	0.0011	0.0219284	2.07457
Plag1	chr4:3898768-3938435	WT	KO	2.6737	1.29522	0.0012	0.0231853	2.06428
BC005561	chr5:104508351-104522383	WT	KO	3.07944	1.49202	0.00295	0.0400744	2.06394
Car13	chr3:14641726-14663002	WT	KO	10.2781	4.98181	0.00145	0.0259249	2.06313
Trps1	chr15:50654756-50890750	WT	KO	2.97184	1.44049	0.0002	0.0066719	2.06308
Lin28b	chr10:45376616-45487304	WT	KO	16.0676	7.79994	5e-05	0.00225634	2.05996
Bnc2	chr4:84266803-84676354	WT	KO	7.58498	3.70837	0.0002	0.0066719	2.04537
Rps6ka6	chrX:111387836-111538097	WT	KO	46.9994	22.9813	5e-05	0.00225634	2.04511
1110002L01Rik	chr12:3363508-3426747	WT	KO	16.7257	8.17985	0.00065	0.0158906	2.04474
Tnks	chr8:34829178-34965690	WT	KO	14.2303	6.96225	0.0002	0.0066719	2.04392
Slc6a14	chrX:21714899-21742358	WT	KO	5.04373	2.4693	0.00375	0.0467049	2.04257
Fam49a	chr12:12262132-12392475	WT	KO	3.6219	1.77543	0.00105	0.0212859	2.04001
Tet1	chr10:62804569-62887581	WT	KO	48.1196	23.6359	5e-05	0.00225634	2.03587
Slc6a9	chr4:117835257-117872661	WT	KO	8.05003	3.95651	0.00195	0.0311079	2.03463
Mob3b	chr4:34949073-35157493	WT	KO	3.58307	1.76682	0.0029	0.0394766	2.02798
Lpar4	chrX:106920624-106933899	WT	KO	5.05074	2.49859	0.0022	0.0331687	2.02144
Ddx58	chr4:40203776-40239825	WT	KO	19.1777	9.49391	5e-05	0.00225634	2.02
Ncan	chr8:70093084-70120866	WT	KO	1.7779	0.882189	0.0029	0.0394766	2.01533
Klf12	chr14:99866180-100284775	WT	KO	1.87525	0.932415	0.00195	0.0311079	2.01118
Zmat4	chr8:23635079-24063117	WT	KO	12.535	6.23885	0.0001	0.00396898	2.00918
Ddhd2	chr8:25725323-25754407	WT	KO	18.6157	9.3332	5e-05	0.00225634	1.99457
Usp9x	chrX:13070994-13173328	WT	KO	37.1196	18.6181	5e-05	0.00225634	1.99374
Tdrd12	chr7:35466940-35538162	WT	KO	21.5765	10.9156	0.0013	0.0242293	1.97667
Foxp1	chr6:98925341-99522820	WT	KO	21.7933	11.2158	5e-05	0.00225634	1.94309
Slc7a1	chr5:148327409-148399904	WT	KO	22.3222	11.5283	5e-05	0.00225634	1.9363
Aim2	chr1:173334253-173466040	WT	KO	19.7947	10.2261	0.00085	0.0187927	1.9357
Zbtb26	chr2:37432167-37443121	WT	KO	6.77096	3.50556	0.0001	0.00396898	1.93149
Mga	chr2:119871642-119970129	WT	KO	29.6218	15.3467	0.0002	0.0066719	1.93017
LOC108167986	chr12:19302802-19305185	WT	KO	10.4654	5.4532	0.0019	0.0308329	1.91913
2610005L07Rik	chr8:20385781-20424814	WT	KO	4.43355	2.31447	0.00265	0.0374668	1.91558
Fam199x	chrX:137049593-137082503	WT	KO	4.04197	2.11175	0.0004	0.0114334	1.91404
Pou3f1	chr4:124657645-124660655	WT	KO	18.8044	9.83655	0.0006	0.0152042	1.91169
Lin28a	chr4:134003329-134019202	WT	KO	206.013	108.473	0.0001	0.00396898	1.89921
Fmn2	chr1:174501824-174822729	WT	KO	4.53479	2.40479	0.00195	0.0311079	1.88573
Rlim	chrX:103957164-103981296	WT	KO	45.9715	24.4143	5e-05	0.00225634	1.88297
Gm14139	chr2:150181754-150193279	WT	KO	15.3561	8.15688	0.0027	0.0378891	1.88259
Grb10	chr11:11930498-12037422	WT	KO	136.476	72.5637	0.0001	0.00396898	1.88078
Mpdz	chr4:81278498-81442914	WT	KO	2.38264	1.27077	0.004	0.0484894	1.87496
Rhbdd1	chr1:82316456-82445366	WT	KO	7.1506	3.81556	0.00175	0.0292266	1.87406
1700001L05Rik	chr15:83353846-83367297	WT	KO	6.85849	3.65979	0.0012	0.0231853	1.87401
Nav2	chr7:48959068-49610088	WT	KO	8.99653	4.81099	0.00035	0.0104343	1.87
Casc5	chr2:119047037-119104829	WT	KO	9.47522	5.07823	0.00015	0.00549042	1.86585
Glg1	chr8:111157547-111259202	WT	KO	19.4735	10.4524	0.00095	0.0201906	1.86306
Grhl2	chr15:37231797-37363569	WT	KO	10.5238	5.65122	0.0008	0.0181752	1.86222
Srl	chr16:4480211-4541880	WT	KO	10.5955	5.69339	0.0006	0.0152042	1.86102
Slc27a2	chr2:126553023-126588243	WT	KO	13.0184	7.03183	0.0022	0.0331687	1.85135
Cdc73	chr1:143603275-143702893	WT	KO	33.6971	18.2133	5e-05	0.00225634	1.85014
Sall2	chr14:52311176-52328670	WT	KO	4.91083	2.65512	0.00405	0.0488707	1.84957
Pou2f1	chr1:165779941-166002672	WT	KO	12.3095	6.66285	0.0002	0.0066719	1.84748
Senp8	chr9:59734258-59750649	WT	KO	5.89024	3.19091	0.00335	0.0436627	1.84594
Dnajc6	chr4:101496021-101642799	WT	KO	5.53191	2.99797	0.002	0.0315239	1.84522
Zfp280c	chrX:48541625-48594648	WT	KO	22.1544	12.0078	0.0002	0.0066719	1.845
Ago3	chr4:126326988-126429674	WT	KO	3.11737	1.69422	0.00285	0.0391192	1.84
Mdn1	chr4:32657111-32775217	WT	KO	24.3509	13.2572	5e-05	0.00225634	1.83681
G2e3	chr12:51348229-51376986	WT	KO	30.866	16.8169	5e-05	0.00225634	1.83542
Zfp334	chr2:165377433-165388317	WT	KO	3.97098	2.16486	0.00385	0.0473683	1.83429
Sulf1	chr1:12692261-12861192	WT	KO	10.9913	5.99303	0.0011	0.0219284	1.83401
Rnf165	chr18:77456109-77565136	WT	KO	6.1399	3.3489	0.0005	0.013501	1.83341
Cdk6	chr5:3343892-3531008	WT	KO	8.12008	4.43366	0.00035	0.0104343	1.83146
Urb2	chr8:124021429-124048505	WT	KO	37.1753	20.3026	5e-05	0.00225634	1.83106
Wnk3	chrX:151168777-151341879	WT	KO	3.57149	1.95463	0.0013	0.0242293	1.82719
Xpot	chr10:121587379-121626523	WT	KO	55.5835	30.4482	0.0001	0.00396898	1.82551
Myo5a	chr9:75071014-75223688	WT	KO	7.43614	4.07448	0.00025	0.00791887	1.82505
Cdc14b	chr13:64192544-64274988	WT	KO	13.0801	7.1701	0.00035	0.0104343	1.82426
Sumo2	chr11:115523108-115536230	WT	KO	345.513	189.441	5e-05	0.00225634	1.82386
Herpud1	chr8:94386137-94395366	WT	KO	23.7371	13.0307	0.0013	0.0242293	1.82163
Mtss1	chr15:58941233-59082159	WT	KO	26.915	14.7978	0.0001	0.00396898	1.81885
Myrf	chr19:10208270-10240781	WT	KO	19.2136	10.5785	0.0002	0.0066719	1.81629
C230091D08Rik	chr7:59307923-59324149	WT	KO	8.332	4.59741	0.00165	0.0280905	1.81232
Ncoa4	chr14:32159886-32179855	WT	KO	21.7277	12.0054	0.00105	0.0212859	1.80983
Emb	chr13:117220572-117274415	WT	KO	69.9836	38.684	5e-05	0.00225634	1.80911
Eif2s3x	chrX:94188708-94212651	WT	KO	81.3747	45.3809	0.0001	0.00396898	1.79315
Cebpg	chr7:35046421-35056566	WT	KO	13.3726	7.46354	0.0002	0.0066719	1.79172
Trim23	chr13:104178773-104203421	WT	KO	17.7119	9.89413	0.00055	0.0142946	1.79014
Rif1	chr2:52072810-52126769	WT	KO	67.1104	37.6914	0.0003	0.00923621	1.78052
Kras	chr6:145216698-145250291	WT	KO	42.5036	23.9017	5e-05	0.00225634	1.77827
Cth	chr3:157894247-157925077	WT	KO	141.966	79.8948	0.0001	0.00396898	1.77691
Skil	chr3:31094803-31122923	WT	KO	33.0625	18.6385	0.0001	0.00396898	1.77388
Dmd	chrX:82814663-85205050	WT	KO	13.1602	7.42215	0.0004	0.0114334	1.7731
Trib3	chr2:152337424-152344060	WT	KO	38.3747	21.6539	0.00055	0.0142946	1.77218
Pcm1	chr8:41239640-41334087	WT	KO	25.3066	14.2909	0.00045	0.0124572	1.77082
Wdr47	chr3:108591254-108645719	WT	KO	5.64232	3.19025	0.0033	0.0432678	1.76861
Sh3bgrl	chrX:109095406-109162467	WT	KO	27.3579	15.4783	0.00065	0.0158906	1.7675
Mycn	chr12:12936092-12941836	WT	KO	132.552	75.1686	0.0003	0.00923621	1.7634
Zfp292	chr4:34803109-34884936	WT	KO	16.365	9.2829	0.00035	0.0104343	1.76292
Glipr2	chr4:43957701-43979118	WT	KO	35.7385	20.2955	0.0008	0.0181752	1.76091
Ankrd11	chr8:122883821-123042284	WT	KO	37.1809	21.1161	0.0002	0.0066719	1.76078
Prps2	chrX:167346319-167383106	WT	KO	20.8469	11.8493	0.0008	0.0181752	1.75934
Hells	chr19:38930989-38970470	WT	KO	193.933	110.349	0.0004	0.0114334	1.75745
Sox4	chr13:28945176-28959261	WT	KO	16.1335	9.18573	0.0025	0.0360816	1.75637
Atxn1l	chr8:109726450-109737795	WT	KO	10.8692	6.20596	0.0006	0.0152042	1.75141
Otud4	chr8:79639675-79677755	WT	KO	60.1319	34.3543	0.00015	0.00549042	1.75035
Enah	chr1:181896383-182019980	WT	KO	241.643	138.059	0.00135	0.0247757	1.75029
Bdp1	chr13:100017993-100104073	WT	KO	9.00505	5.1599	0.0006	0.0152042	1.7452
Trim71	chr9:114511267-114564369	WT	KO	23.8917	13.7061	0.00245	0.0355547	1.74314
Pds5a	chr5:65607776-65698163	WT	KO	56.9405	32.6995	0.0001	0.00396898	1.74133
Nars	chr18:64499646-64516557	WT	KO	239.721	137.727	0.0002	0.0066719	1.74055
Mcf2	chrX:60055955-60179184	WT	KO	10.4646	6.01339	0.0027	0.0378891	1.74022
Dpysl3	chr18:43320978-43438286	WT	KO	12.3638	7.10501	0.00055	0.0142946	1.74015
Appl1	chr14:26918985-26971205	WT	KO	15.4139	8.87972	0.0004	0.0114334	1.73585
F2rl1	chr13:95511717-95525240	WT	KO	60.4331	34.8606	0.0003	0.00923621	1.73356
Psat1	chr19:15905122-15925059	WT	KO	347.781	200.969	0.00045	0.0124572	1.73052
Tcea1	chr1:4857693-4897909	WT	KO	166.174	96.3593	0.0004	0.0114334	1.72452
Creb1	chr1:64532314-64604548	WT	KO	20.4713	11.8736	0.00065	0.0158906	1.7241
Rbm27	chr18:42275352-42341542	WT	KO	27.4084	15.8991	0.00035	0.0104343	1.7239
Naa25	chr5:121397940-121442549	WT	KO	48.4754	28.1682	0.00055	0.0142946	1.72093
Sesn2	chr4:132492803-132510456	WT	KO	48.7222	28.4244	0.00105	0.0212859	1.7141
Ube3a	chr7:59228749-59306733	WT	KO	18.6713	10.9101	0.00145	0.0259249	1.71138
Carnmt1	chr19:18670733-18707201	WT	KO	67.473	39.6768	0.0011	0.0219284	1.70057
Pigm	chr1:172376530-172384099	WT	KO	19.2967	11.3596	0.0005	0.013501	1.69871
Arl5b	chr2:15055361-15082456	WT	KO	13.0112	7.66015	0.0013	0.0242293	1.69856
Tbl1x	chrX:77510546-77662713	WT	KO	24.3654	14.3542	0.0005	0.013501	1.69744
Lars	chr18:42202343-42262189	WT	KO	95.1928	56.0909	0.0004	0.0114334	1.69712
Abce1	chr8:79683441-79711740	WT	KO	205.177	120.982	0.0008	0.0181752	1.69593
Ago2	chr15:73101624-73184947	WT	KO	11.2592	6.65103	0.0017	0.0285726	1.69285
Rprd1a	chr18:24484959-24530222	WT	KO	13.5739	8.02886	0.0035	0.044907	1.69064
Hmgxb4	chr8:74993517-75031978	WT	KO	110.653	65.5692	0.00365	0.0459809	1.68758
Stag2	chrX:42149318-42277186	WT	KO	27.9832	16.5857	0.00065	0.0158906	1.68719
Ogfod1	chr8:94037138-94067922	WT	KO	14.4089	8.54298	0.0013	0.0242293	1.68664
Sbf2	chr7:110308010-110614953	WT	KO	8.03191	4.76395	0.00135	0.0247757	1.68598
4932438A13Rik	chr3:36863061-37053033	WT	KO	4.65146	2.7594	0.0018	0.0296112	1.68568
Gm2381	chr7:42816826-42867234	WT	KO	12.668	7.53207	0.00245	0.0355547	1.68187
Zfp281	chr1:136624900-136630391	WT	KO	67.8853	40.3725	0.0003	0.00923621	1.68147
Phf6	chrX:52912213-52956961	WT	KO	20.3741	12.1323	0.00105	0.0212859	1.67933
Ankhd1	chr18:36560602-36658908	WT	KO	11.1903	6.66566	0.0013	0.0242293	1.6788
Arl4a	chr12:40033290-40037987	WT	KO	21.3501	12.7217	0.0015	0.0264598	1.67824
Tmem55a	chr4:14864218-14915260	WT	KO	27.1326	16.178	0.0016	0.0276682	1.67713
Fam3c	chr6:22306519-22356081	WT	KO	27.7866	16.5725	0.00155	0.0270521	1.67667
Birc6	chr17:74528249-74703356	WT	KO	12.4848	7.44788	0.0011	0.0219284	1.67629
Chd9	chr8:90828356-91054516	WT	KO	16.6219	9.92452	0.0015	0.0264598	1.67483
E2f7	chr10:110745423-110787384	WT	KO	7.2208	4.31201	0.0034	0.0442269	1.67458
Jade3	chrX:20425326-20519939	WT	KO	14.1583	8.45556	0.0012	0.0231853	1.67444
Myef2	chr2:125068126-125123660	WT	KO	96.6916	57.8182	0.001	0.0208167	1.67234
Cdk12	chr11:98193929-98281101	WT	KO	22.6723	13.5628	0.0009	0.0194097	1.67165
Maoa	chrX:16619697-16687812	WT	KO	17.9691	10.7528	0.002	0.0315239	1.67111
Ptprk	chr10:28074480-28597397	WT	KO	18.1876	10.8858	0.0008	0.0181752	1.67076
Olig2	chr16:91225549-91228677	WT	KO	44.8306	26.8409	0.00195	0.0311079	1.67023
Slc7a5	chr8:121881145-121907686	WT	KO	183.537	109.904	0.00055	0.0142946	1.66998
Esrp1	chr4:11331932-11386783	WT	KO	23.2491	13.9236	0.00375	0.0467049	1.66976
Lrrc58	chr16:37868399-37888857	WT	KO	11.6877	7.00238	0.00115	0.0225835	1.6691
Alms1	chr6:85587498-85726611	WT	KO	4.66083	2.79386	0.00335	0.0436627	1.66824
Prpf40a	chr2:53134705-53191279	WT	KO	64.0278	38.4474	0.0014	0.0254452	1.66533
Yes1	chr5:32611170-32687066	WT	KO	43.3196	26.0194	0.00095	0.0201906	1.6649
Ddx3x	chrX:13280495-13293988	WT	KO	270.426	162.848	0.00285	0.0391192	1.6606
Slc25a36	chr9:97075280-97111041	WT	KO	123.409	74.3477	0.0022	0.0331687	1.65989
Zfp871	chr17:32765495-32788287	WT	KO	10.2957	6.20398	0.00105	0.0212859	1.65953
Tnrc6b	chr15:80711312-80941086	WT	KO	3.39315	2.04515	0.00275	0.0383458	1.65912
Timm8a1	chrX:134537255-134541670	WT	KO	70.3663	42.4137	0.00135	0.0247757	1.65905
Prrc2c	chr1:162671784-162740570	WT	KO	62.8391	37.9	0.0029	0.0394766	1.65802
Mtdh	chr15:34081741-34143537	WT	KO	63.6633	38.436	0.00085	0.0187927	1.65635
Idi1	chr13:8885605-8892396	WT	KO	25.2465	15.2487	0.00285	0.0391192	1.65565
Pafah1b2	chr9:45965310-46012685	WT	KO	29.289	17.6954	0.0007	0.0166496	1.65518
Hook1	chr4:95959710-96025412	WT	KO	28.5472	17.2777	0.0011	0.0219284	1.65226
Ccnt2	chr1:127774163-127804837	WT	KO	53.5347	32.4215	0.00105	0.0212859	1.65121
Zfp266	chr9:20495067-20521611	WT	KO	23.3574	14.1515	0.00155	0.0270521	1.65052
Pdzd4	chrX:73793356-73825033	WT	KO	51.6525	31.3505	0.00105	0.0212859	1.64758
Amd1	chr10:40287457-40302188	WT	KO	96.3883	58.503	0.00075	0.0174607	1.64758
Zdbf2	chr1:63182570-63314576	WT	KO	32.356	19.641	0.0008	0.0181752	1.64737
Bag4	chr8:25764537-25785209	WT	KO	30.7302	18.6668	0.00065	0.0158906	1.64625
Cpsf6	chr10:117344666-117376990	WT	KO	54.7432	33.2586	0.0018	0.0296112	1.64599
Spin1	chr13:51097737-51152562	WT	KO	37.9878	23.0941	0.0011	0.0219284	1.64491
Ttll4	chr1:74661644-74701832	WT	KO	38.9679	23.7067	0.00205	0.0319301	1.64375
Adk	chr14:21052573-21448569	WT	KO	115.727	70.4113	0.00115	0.0225835	1.64359
Cacybp	chr1:160202366-160212892	WT	KO	338.857	207.028	0.00145	0.0259249	1.63677
Wdr76	chr2:121506722-121544860	WT	KO	19.0155	11.6193	0.0018	0.0296112	1.63654
2610021A01Rik	chr7:41599226-41628533	WT	KO	21.9779	13.4661	0.00125	0.023906	1.63209
Heatr3	chr8:88137884-88171952	WT	KO	58.9482	36.1589	0.0009	0.0194097	1.63025
Ptbp2	chr3:119718740-119783799	WT	KO	21.9588	13.4732	0.0035	0.044907	1.62981
Braf	chr6:39603230-39725660	WT	KO	7.20373	4.42128	0.0024	0.0351387	1.62933
Usp28	chr9:48985332-49042517	WT	KO	53.8487	33.0849	0.00215	0.03279	1.62759
Asns	chr6:7675164-7693182	WT	KO	226.64	139.378	0.001	0.0208167	1.62608
Dek	chr13:47043466-47106227	WT	KO	190.564	117.386	0.00105	0.0212859	1.6234
Asxl2	chr12:3426856-3510811	WT	KO	13.2196	8.14318	0.00205	0.0319301	1.6234
Zfp322a	chr13:23313524-23385799	WT	KO	13.1751	8.11774	0.0026	0.0370381	1.623
Pten	chr19:32757576-32826160	WT	KO	19.1887	11.8243	0.0013	0.0242293	1.62282
Pola1	chrX:93304765-93632219	WT	KO	21.0626	13.0194	0.00205	0.0319301	1.61779
Bend3	chr10:43479139-43515417	WT	KO	20.3252	12.5647	0.00275	0.0383458	1.61764
Klhl7	chr5:24100575-24163365	WT	KO	18.4504	11.4114	0.0027	0.0378891	1.61684
Hif1a	chr12:73901323-73952524	WT	KO	45.3792	28.1001	0.00185	0.0302075	1.61491
Lrrc8d	chr5:105693703-105815215	WT	KO	28.2903	17.5285	0.00295	0.0400744	1.61396
Nup153	chr13:46679901-46737102	WT	KO	47.2941	29.3111	0.0017	0.0285726	1.61352
Huwe1	chrX:151800806-151935417	WT	KO	45.3235	28.0982	0.00245	0.0355547	1.61304
Zfp462	chr4:54943860-55083563	WT	KO	22.2736	13.8158	0.00285	0.0391192	1.61218
Arid2	chr15:96287521-96405463	WT	KO	17.001	10.5599	0.00235	0.0347932	1.60996
Epc2	chr2:49451485-49551942	WT	KO	14.0413	8.72325	0.0035	0.044907	1.60964
Ubn2	chr6:38433924-38512763	WT	KO	6.33613	3.94481	0.0021	0.0324025	1.60619
Kdm4c	chr4:74242496-74405864	WT	KO	31.2394	19.4596	0.0022	0.0331687	1.60535
Fnip2	chr3:79345328-79567798	WT	KO	9.74275	6.07312	0.0036	0.0456127	1.60424
Zfp518b	chr5:38668483-38684826	WT	KO	21.5274	13.4235	0.0016	0.0276682	1.60371
Iars	chr13:49682129-49734267	WT	KO	109.158	68.077	0.0021	0.0324025	1.60345
Kat6a	chr8:22811024-22943262	WT	KO	13.2953	8.29623	0.00365	0.0459809	1.60257
Nek1	chr8:60993192-61131349	WT	KO	10.2155	6.37457	0.0036	0.0456127	1.60254
Zfp866	chr8:69761323-69774911	WT	KO	10.5298	6.57358	0.0036	0.0456127	1.60184
Slc38a1	chr15:96571417-96642913	WT	KO	32.4171	20.2412	0.0018	0.0296112	1.60154
Kat2b	chr17:53566841-53672721	WT	KO	20.9266	13.0846	0.00335	0.0436627	1.59933
Ect2	chr3:27097221-27153909	WT	KO	65.2713	40.8417	0.00165	0.0280905	1.59815
Pcyt1b	chrX:93654862-93749951	WT	KO	20.8724	13.0698	0.00205	0.0319301	1.59699
E2f8	chr7:48866428-48909109	WT	KO	17.7931	11.1448	0.00395	0.0481046	1.59654
Cmtm4	chr8:104348190-104395807	WT	KO	21.7091	13.6134	0.0017	0.0285726	1.59469
Jmjd1c	chr10:67005074-67256326	WT	KO	28.018	17.5702	0.0039	0.0476719	1.59463
Sirt1	chr10:63319004-63339035	WT	KO	51.7997	32.5076	0.0014	0.0254452	1.59346
Trim59	chr3:69035291-69046400	WT	KO	84.7203	53.3521	0.0016	0.0276682	1.58795
B230219D22Rik	chr13:55693123-55703500	WT	KO	31.8873	20.0984	0.0022	0.0331687	1.58656
Pdpr	chr8:111094605-111145498	WT	KO	10.8873	6.8822	0.0031	0.0413448	1.58195
Tfdp1	chr8:13338725-13378448	WT	KO	205.125	129.73	0.00405	0.0488707	1.58117
Xpo5	chr17:46202854-46242299	WT	KO	39.175	24.8092	0.0038	0.0470165	1.57905
Spry4	chr18:38586264-38601268	WT	KO	88.6832	56.1859	0.00145	0.0259249	1.57839
Ddx6	chr9:44603816-44640731	WT	KO	57.5016	36.6312	0.00225	0.0337295	1.56974
Dstn	chr2:143915330-143943324	WT	KO	294.731	187.767	0.00245	0.0355547	1.56966
D10Wsu102e	chr10:83360220-83368835	WT	KO	31.3779	19.9935	0.00195	0.0311079	1.56941
Mat2a	chr6:72432798-72440615	WT	KO	293.207	186.893	0.00415	0.0496681	1.56885
Prps1	chrX:140456602-140476140	WT	KO	85.2831	54.3785	0.0032	0.0422933	1.56832
Atad2	chr15:58094043-58135136	WT	KO	31.9733	20.3939	0.0029	0.0394766	1.56779
Zfp532	chr18:65580229-65689443	WT	KO	40.368	25.7561	0.0031	0.0413448	1.56732
Katnbl1	chr2:112379210-112414237	WT	KO	38.0954	24.3283	0.0032	0.0422933	1.56589
Prr14l	chr5:32789206-32854339	WT	KO	9.52459	6.08261	0.00335	0.0436627	1.56587
Champ1	chr8:13869640-13881639	WT	KO	45.1394	28.8737	0.0021	0.0324025	1.56334
Ap1g1	chr8:109778582-109864210	WT	KO	35.1969	22.5829	0.00265	0.0374668	1.55856
Naa50	chr16:44139807-44163366	WT	KO	114.378	73.4645	0.0021	0.0324025	1.55692
Zfp568	chr7:29983954-30028282	WT	KO	42.9147	27.5712	0.0038	0.0470165	1.5565
Nfatc3	chr8:106059583-106130537	WT	KO	23.2269	14.929	0.0036	0.0456127	1.55582
Nup160	chr2:90677214-90739327	WT	KO	44.1721	28.4025	0.00375	0.0467049	1.55522
Cecr2	chr6:120666319-120771194	WT	KO	15.3196	9.85992	0.0035	0.044907	1.55372
Slc39a10	chr1:46807543-46925773	WT	KO	38.7953	24.9828	0.0032	0.0422933	1.55288
Wdr43	chr17:71616173-71659031	WT	KO	106.497	68.7244	0.00315	0.0418423	1.54962
Ppp1cb	chr5:32458847-32493712	WT	KO	130.967	84.6747	0.0025	0.0360816	1.54671
Nampt	chr12:32820334-32853369	WT	KO	65.7501	42.5132	0.0033	0.0432678	1.54658
Gmps	chr3:63964818-64021497	WT	KO	45.0693	29.1522	0.00325	0.0428252	1.546
Trim6	chr7:104218781-104235152	WT	KO	94.4453	61.1045	0.0026	0.0370381	1.54564
Plaa	chr4:94565138-94603247	WT	KO	42.7555	27.6727	0.00305	0.0409682	1.54504
Khdrbs1	chr4:129702379-129742768	WT	KO	117.328	75.9852	0.00275	0.0383458	1.54409
Gspt1	chr16:11203382-11254325	WT	KO	73.9986	47.9469	0.00415	0.0496681	1.54334
U2surp	chr9:95456893-95512313	WT	KO	50.1236	32.5399	0.00365	0.0459809	1.54037
Kpna1	chr16:35983362-36037136	WT	KO	50.3358	32.7984	0.0038	0.0470165	1.5347
Kif5b	chr18:6201004-6326693	WT	KO	49.5946	32.3484	0.00415	0.0496681	1.53314
2900097C17Rik	chr2:156378144-156401480	WT	KO	51.3748	33.9009	0.0032	0.0422933	1.51544
Bcam	chr7:19749671-19796809	WT	KO	90.43	138.661	0.0038	0.0470165	0.652166
Alyref	chr11:120594503-120598365	WT	KO	117.667	180.641	0.00355	0.0453279	0.651386
Gltscr2	chr7:15937834-15946108	WT	KO	116.457	179.204	0.0027	0.0378891	0.649857
Prkcsh	chr9:22002987-22014245	WT	KO	60.5851	93.4304	0.003	0.0404616	0.648452
Pmm1	chr15:81951105-81960930	WT	KO	240.976	372.238	0.0031	0.0413448	0.647371
Psrc1	chr3:108383803-108388231	WT	KO	102.508	160.359	0.002	0.0315239	0.639241
Gm9794	chr6:66875261-66875765	WT	KO	945.139	1478.64	0.00275	0.0383458	0.639195
Pfdn1	chr18:36403678-36454495	WT	KO	95.5782	149.82	0.002	0.0315239	0.637954
Scpep1	chr11:88905927-88955442	WT	KO	78.411	123.12	0.003	0.0404616	0.636866
Cndp2	chr18:84667464-84685702	WT	KO	44.9019	70.7564	0.0034	0.0442269	0.634598
Igsf8	chr1:172312366-172319843	WT	KO	23.1718	36.569	0.00415	0.0496681	0.633646
Mrpl12	chr11:120484668-120488754	WT	KO	138.18	219.005	0.00195	0.0311079	0.630944
Etfb	chr7:43444071-43457800	WT	KO	76.5606	121.974	0.0041	0.0492935	0.62768
Ccdc9	chr7:16272012-16286815	WT	KO	24.8801	39.6932	0.0039	0.0476719	0.62681
Sf3b5	chr10:13008449-13009183	WT	KO	156.151	249.217	0.0025	0.0360816	0.626566
Spag7	chr11:70663768-70669416	WT	KO	74.717	119.436	0.0015	0.0264598	0.625582
Btg2	chr1:134074864-134079155	WT	KO	19.5735	31.3411	0.0019	0.0308329	0.624531
Uqcc2	chr17:27122664-27133891	WT	KO	158.006	253.011	0.0037	0.046345	0.624502
Nme2	chr11:93949813-93956256	WT	KO	707.622	1133.63	0.00235	0.0347932	0.624209
Pycr2	chr1:180904273-180908088	WT	KO	57.6531	92.5748	0.00195	0.0311079	0.622773
Gaa	chr11:119267962-119285458	WT	KO	17.6763	28.3858	0.00265	0.0374668	0.622716
Tmsb10	chr6:72957346-72958748	WT	KO	1117	1793.81	0.00235	0.0347932	0.622697
Ier2	chr8:84661330-84662852	WT	KO	132.243	212.443	0.00135	0.0247757	0.622487
Plod2	chr9:92538800-92608428	WT	KO	12.1161	19.4932	0.00275	0.0383458	0.621555
Pnrc1	chr4:33245422-33248787	WT	KO	24.2247	38.9754	0.00305	0.0409682	0.621538
Ndufs6	chr13:73319875-73328482	WT	KO	192.547	310.086	0.0024	0.0351387	0.620947
Sec61g	chr11:16501637-16508484	WT	KO	183.13	295.51	0.00155	0.0270521	0.619708
Ccdc124	chr8:70868225-70873490	WT	KO	104.363	168.473	0.0018	0.0296112	0.619464
Tmem259	chr10:79970396-79984330	WT	KO	41.6367	67.2642	0.00165	0.0280905	0.619002
Mvd	chr8:122433595-122443422	WT	KO	21.0345	33.9888	0.00375	0.0467049	0.618866
Ubxn1	chr19:8871509-8875664	WT	KO	147.657	238.689	0.0006	0.0152042	0.618617
Poldip2	chr11:78512295-78522736	WT	KO	40.9226	66.2336	0.00215	0.03279	0.617853
Palm3	chr8:84021044-84042629	WT	KO	15.7844	25.5567	0.00255	0.0365232	0.617623
Lsm4	chr8:70673230-70678752	WT	KO	242.006	392.627	0.0016	0.0276682	0.616376
Cdc42bpg	chr19:6306456-6325653	WT	KO	10.5506	17.122	0.00255	0.0365232	0.616201
Tnip1	chr11:54910786-54962940	WT	KO	9.95521	16.1616	0.0039	0.0476719	0.615979
Mcam	chr9:44134580-44142727	WT	KO	24.5617	39.9618	0.00175	0.0292266	0.614629
Slc25a39	chr11:102402968-102408675	WT	KO	114.926	187.174	0.00115	0.0225835	0.614006
Ass1	chr2:31470269-31520670	WT	KO	105.846	172.442	0.00095	0.0201906	0.613806
Pcolce	chr5:137605104-137611764	WT	KO	56.4123	91.9465	0.0007	0.0166496	0.613534
Mrpl28	chr17:26123502-26126613	WT	KO	65.1511	106.293	0.002	0.0315239	0.612939
Stub1	chr17:25829042-25833361	WT	KO	57.4089	93.8514	0.00255	0.0365232	0.6117
Ctsd	chr7:142375915-142387870	WT	KO	114.949	188.1	0.00085	0.0187927	0.611106
Ubb	chr11:62551170-62553213	WT	KO	291.9	477.81	0.00135	0.0247757	0.610912
Bst2	chr8:71534258-71537437	WT	KO	103.104	169.145	0.00405	0.0488707	0.60956
Mrpl2	chr17:46646171-46650132	WT	KO	70.4456	115.643	0.00115	0.0225835	0.609164
Polr2f	chr15:79141324-79151774	WT	KO	187.063	307.25	0.0013	0.0242293	0.60883
Ndufb8	chr19:44548982-44555442	WT	KO	178.277	293.031	0.0014	0.0254452	0.60839
Ooep	chr9:78376902-78378588	WT	KO	75.6079	124.401	0.00145	0.0259249	0.607776
Tbca	chr13:94788942-94842899	WT	KO	158.833	261.703	0.002	0.0315239	0.606921
Cdc34	chr10:79682193-79688398	WT	KO	176.656	291.088	0.00085	0.0187927	0.606882
Grn	chr11:102430321-102436809	WT	KO	37.378	61.7347	0.00095	0.0201906	0.605462
Pcyt2	chr11:120610085-120617947	WT	KO	19.0544	31.4852	0.0035	0.044907	0.605186
Jund	chr8:70697738-70700616	WT	KO	39.9078	66.0238	0.0007	0.0166496	0.604446
Fam162a	chr16:36043843-36071515	WT	KO	71.0044	117.67	0.00325	0.0428253	0.60342
Plekhg5	chr4:152072432-152115404	WT	KO	6.67761	11.0686	0.0037	0.046345	0.603293
Sqstm1	chr11:50200151-50210820	WT	KO	102.334	169.959	0.00065	0.0158906	0.60211
Ndufa7	chr17:33824571-33838316	WT	KO	374.111	621.388	0.001	0.0208167	0.602057
Fau	chr19:6057887-6059524	WT	KO	1144.35	1903.14	0.00165	0.0280905	0.601296
Ppp1r9b	chr11:94991211-95006898	WT	KO	7.57954	12.6278	0.00195	0.0311079	0.600226
Rpl37rt	chr5:115102921-115110268	WT	KO	78.3847	130.654	0.00385	0.0473683	0.599941
Mrpl33	chr5:31595751-31697698	WT	KO	141.301	235.564	0.00375	0.0467049	0.599841
Itga3	chr11:95044474-95076811	WT	KO	11.7232	19.5451	0.00195	0.0311079	0.599803
Tbcb	chr7:30224129-30232029	WT	KO	41.6183	69.5169	0.0025	0.0360816	0.598679
Cox6a1	chr5:115345653-115348955	WT	KO	691.232	1155.19	0.00085	0.0187927	0.598371
Nanog	chr6:122706482-122714633	WT	KO	127.666	213.447	0.0011	0.0219284	0.598116
Coro1b	chr19:4148611-4154035	WT	KO	34.3899	57.6054	0.00045	0.0124572	0.596991
Ndufc1	chr3:51405478-51408955	WT	KO	144.297	241.713	0.00365	0.0459809	0.596977
Nodal	chr10:61417971-61425337	WT	KO	26.6487	44.648	0.0013	0.0242293	0.596862
Mrpl55	chr11:59202485-59206137	WT	KO	36.8473	61.7768	0.00355	0.0453279	0.596459
Avpi1	chr19:42123274-42128993	WT	KO	35.9556	60.4308	0.00225	0.0337295	0.594988
Ndufa8	chr2:36036333-36049292	WT	KO	54.5228	91.6721	0.00165	0.0280905	0.594759
Shfm1	chr6:6558274-6578658	WT	KO	248.216	417.628	0.0009	0.0194097	0.594347
Def6	chr17:28207777-28228608	WT	KO	11.6967	19.684	0.0029	0.0394765	0.594224
Fbf1	chr11:116142284-116168261	WT	KO	4.77889	8.04433	0.0028	0.0388375	0.594069
Clcn2	chr16:20693093-20717746	WT	KO	12.2892	20.7163	0.0015	0.0264598	0.593214
Rps15	chr10:80292430-80294114	WT	KO	2330.51	3941.15	0.0023	0.0342841	0.591327
Bbc3	chr7:16308319-16318334	WT	KO	19.0598	32.2395	0.00285	0.0391192	0.591194
Sdf2	chr11:78245745-78255496	WT	KO	27.1719	45.979	0.00265	0.0374668	0.590963
Rps10	chr17:27630419-27636868	WT	KO	1230.38	2083.99	0.00215	0.03279	0.590396
Grhpr	chr4:44981393-44990734	WT	KO	26.048	44.185	0.00215	0.03279	0.589521
1810009A15Rik	chr19:8883877-8890759	WT	KO	150.999	256.266	0.0008	0.0181752	0.589228
Zfp385a	chr15:103313894-103340086	WT	KO	9.7885	16.6174	0.003	0.0404616	0.589051
Lamtor2	chr3:88549818-88552927	WT	KO	108.696	184.713	0.00215	0.03279	0.588459
Ndufa11	chr17:56717761-56724248	WT	KO	19.0877	32.4686	0.00085	0.0187927	0.587882
Gm5424	chr10:62071021-62072571	WT	KO	27.8878	47.4493	0.0009	0.0194097	0.587739
Tmem132a	chr19:10842543-10869935	WT	KO	6.79047	11.5692	0.0033	0.0432678	0.586944
Tmsb4x	chrX:167207092-167213479	WT	KO	708.05	1208.26	0.0007	0.0166496	0.586008
Nudt9	chr5:104046517-104065378	WT	KO	23.5061	40.1274	0.00135	0.0247757	0.585787
Zfp692	chr11:58307043-58314613	WT	KO	14.2615	24.3711	0.0022	0.0331687	0.585181
Palm	chr10:79777273-79820915	WT	KO	9.642	16.4789	0.00415	0.0496681	0.585112
Fam160b2	chr14:70583292-70599835	WT	KO	5.49434	9.40066	0.0031	0.0413448	0.584463
St14	chr9:31088589-31131882	WT	KO	13.6709	23.4006	0.0007	0.0166496	0.584212
Siva1	chr12:112644827-112649152	WT	KO	111.824	191.423	0.0008	0.0181752	0.584172
Bloc1s2	chr19:44139245-44146470	WT	KO	47.667	81.6043	0.00075	0.0174607	0.584124
S100a11	chr3:93520495-93526288	WT	KO	307.694	526.94	0.0002	0.0066719	0.583926
Mrpl52	chr14:54426908-54429750	WT	KO	204.4	350.409	0.0013	0.0242293	0.583318
Agpat4	chr17:12118708-12219649	WT	KO	15.3544	26.3283	0.00235	0.0347932	0.58319
Ucp2	chr7:100493357-100499629	WT	KO	28.6654	49.1709	0.00285	0.0391192	0.582975
Carhsp1	chr16:8658579-8683920	WT	KO	16.1528	27.7079	0.0009	0.0194097	0.582967
Srp14	chr2:118475842-118479696	WT	KO	67.9757	116.615	0.00105	0.0212859	0.582907
Rpp25	chr9:57504101-57505447	WT	KO	49.4846	84.9653	0.00075	0.0174607	0.58241
Ndufc2	chr7:97400002-97407800	WT	KO	123.887	212.802	0.00085	0.0187927	0.58217
Sh3bgrl3	chr4:134127405-134128753	WT	KO	71.2074	122.503	0.0012	0.0231853	0.581271
Capg	chr6:72538281-72562983	WT	KO	28.8089	49.643	0.00065	0.0158906	0.580321
Grasp	chr15:101221190-101232756	WT	KO	17.2991	29.8176	0.00155	0.0270521	0.580164
Rpl28	chr7:4792887-4794562	WT	KO	2091.99	3607.34	0.00125	0.023906	0.579926
Perp	chr10:18845070-18857073	WT	KO	27.0916	46.7605	0.0007	0.0166496	0.579369
Atp9a	chr2:168634437-168742370	WT	KO	12.335	21.314	0.00185	0.0302075	0.578728
Folr1	chr7:101858330-101870788	WT	KO	27.174	46.9957	0.00345	0.044613	0.578223
Gm9385	chr9:115884670-116076176	WT	KO	50.1366	86.7885	0.00255	0.0365232	0.577687
Chchd10	chr10:75932969-75940687	WT	KO	429.124	743.24	0.00175	0.0292266	0.577369
Flnb	chr14:7817956-7951588	WT	KO	11.7017	20.2738	0.0003	0.00923621	0.577183
Creld2	chr15:88819645-88826681	WT	KO	26.9159	46.6599	0.00085	0.0187927	0.576853
Rogdi	chr16:5008728-5013559	WT	KO	13.3701	23.1837	0.004	0.0484894	0.576703
Fabp3	chr4:130308777-130315463	WT	KO	238.11	413.015	0.00075	0.0174607	0.576517
Dmtn	chr14:70602183-70636048	WT	KO	22.1595	38.4584	0.0008	0.0181752	0.576194
Zfpl1	chr19:6077883-6084939	WT	KO	16.9523	29.4271	0.00395	0.0481046	0.576078
Cdkn1c	chr7:143458338-143461073	WT	KO	11.6064	20.1638	0.00355	0.0453279	0.575606
Hsd17b11	chr5:103989764-104021796	WT	KO	17.527	30.4721	0.0015	0.0264598	0.575182
Cdk5rap3	chr11:96907424-96916533	WT	KO	29.8571	51.9116	0.00045	0.0124572	0.575153
Map10	chr8:125669817-125673365	WT	KO	4.39339	7.6454	0.0039	0.0476719	0.574645
Myo1e	chr9:70197021-70400067	WT	KO	5.27856	9.191	0.0018	0.0296112	0.574318
Sac3d1	chr19:6116003-6118586	WT	KO	20.6692	36.0027	0.0015	0.0264598	0.574101
Chmp2a	chr7:13032005-13034777	WT	KO	55.4745	96.6384	0.0005	0.013501	0.574042
Atox1	chr11:55446642-55461138	WT	KO	214.137	373.587	0.0007	0.0166496	0.573192
Tex19.1	chr11:121146142-121148314	WT	KO	20.5671	35.9195	0.001	0.0208167	0.572589
Slc2a1	chr4:119108744-119137330	WT	KO	182.64	319.827	0.00035	0.0104343	0.571059
Bhlhe40	chr6:108577035-108666925	WT	KO	6.48245	11.3871	0.00375	0.0467049	0.56928
Tsc22d1	chr14:76414634-76507765	WT	KO	244.126	429.687	0.00025	0.00791887	0.568148
0610010K14Rik	chr11:70235203-70237914	WT	KO	54.162	95.5289	0.00125	0.023906	0.56697
Morc1	chr16:48431236-48630905	WT	KO	11.5266	20.3494	0.0006	0.0152042	0.566434
Ccdc12	chr9:110656502-110711593	WT	KO	44.5006	78.5758	0.0008	0.0181752	0.56634
Mgat4b	chr11:50225334-50235103	WT	KO	10.0207	17.6966	0.00165	0.0280905	0.56625
Gm7325	chr17:45600960-45602204	WT	KO	69.713	123.123	0.001	0.0208167	0.566206
Eid2	chr7:28267880-28269168	WT	KO	18.3777	32.4852	0.00265	0.0374668	0.565725
Ngfr	chr11:95568817-95587698	WT	KO	6.48256	11.463	0.0017	0.0285726	0.56552
Rpl36	chr17:56613394-56614246	WT	KO	2863.62	5067.86	0.00065	0.0158906	0.565055
Cpt1c	chr7:44958482-44974851	WT	KO	10.5687	18.7158	0.002	0.0315239	0.564694
Ppp1r12c	chr7:4481518-4502221	WT	KO	14.7782	26.1935	0.0003	0.00923621	0.564193
Serinc5	chr13:92611137-92711947	WT	KO	3.0471	5.40466	0.00365	0.0459809	0.563791
Rdm1	chr11:101627241-101636089	WT	KO	25.9041	46.0008	0.00165	0.0280905	0.563123
Rhoc	chr3:104789033-104794459	WT	KO	33.9619	60.3485	0.001	0.0208167	0.562763
Kif26a	chr12:112144134-112181747	WT	KO	3.43274	6.11111	0.00145	0.0259249	0.561721
S100a10	chr3:93555067-93564645	WT	KO	99.5072	177.326	0.00025	0.00791887	0.561154
Arhgap23	chr11:97404392-97502402	WT	KO	8.8191	15.7298	0.00255	0.0365232	0.560662
Mras	chr9:99385419-99436964	WT	KO	10.0537	17.9641	0.0005	0.013501	0.559655
Tmem160	chr7:16452778-16455490	WT	KO	48.3254	86.3994	0.0008	0.0181752	0.559326
Cd9	chr6:125430929-125499609	WT	KO	164.518	294.301	5e-05	0.00225634	0.559013
E130012A19Rik	chr11:97627386-97629716	WT	KO	149.888	268.155	0.0002	0.0066719	0.55896
Uba52	chr8:70508265-70510367	WT	KO	2037.53	3645.99	0.00215	0.03279	0.558841
Ralgds	chr2:28513088-28553082	WT	KO	6.10078	10.9394	0.002	0.0315239	0.557689
Snrnp25	chr11:32205414-32208996	WT	KO	39.9743	71.6945	0.001	0.0208167	0.557564
Edf1	chr2:25557820-25562082	WT	KO	141.711	254.338	0.00025	0.00791887	0.557176
Ssbp4	chr8:70597484-70608381	WT	KO	47.9362	86.088	0.00075	0.0174607	0.556828
Uqcc3	chr19:8880013-8880933	WT	KO	22.9665	41.2708	0.0025	0.0360816	0.556483
Ppdpf	chr2:181187221-181188506	WT	KO	70.1696	126.134	0.00065	0.0158906	0.55631
Mzt1	chr14:99034543-99046136	WT	KO	36.7094	66.0552	0.0001	0.00396898	0.555738
Aldoc	chr11:78323072-78327781	WT	KO	5.65838	10.1909	0.00355	0.0453279	0.555238
Hk1	chr10:62268854-62379916	WT	KO	8.83552	15.9159	0.00045	0.0124572	0.555138
Dppa5a	chr9:78367051-78368199	WT	KO	2660.1	4794.38	0.00285	0.0391192	0.554837
Lncenc1	chr13:97434969-97497664	WT	KO	31.7864	57.3348	0.0001	0.00396898	0.5544
Crip2	chr12:113140235-113145506	WT	KO	27.1355	48.964	0.0007	0.0166496	0.554193
Stra13	chr11:120710940-120713942	WT	KO	39.6244	71.6152	0.0027	0.0378891	0.553296
Rab4b	chr7:27168432-27178883	WT	KO	14.9017	26.9501	0.0023	0.0342841	0.552937
Syngr2	chr11:117809666-117814286	WT	KO	18.1187	32.7774	0.0014	0.0254452	0.55278
Zbtb7b	chr3:89377643-89398779	WT	KO	4.46419	8.08988	0.00265	0.0374668	0.551824
LOC105244208	chr2:75138839-75396106	WT	KO	56.811	103.016	0.0002	0.0066719	0.551477
Rnaseh2c	chr19:5601872-5602959	WT	KO	63.5042	115.239	0.0013	0.0242293	0.551065
Dusp9	chrX:73639388-73643514	WT	KO	30.5479	55.486	5e-05	0.00225634	0.550551
Ckap4	chr10:84526304-84533888	WT	KO	32.8197	59.6276	5e-05	0.00225634	0.550411
Coasy	chr11:101082562-101086619	WT	KO	12.1172	22.0167	0.00335	0.0436627	0.550364
Egr1	chr18:34861206-34864956	WT	KO	15.3981	28.036	0.00105	0.0212859	0.549226
Sgsm2	chr11:74849261-74897536	WT	KO	2.85163	5.19554	0.0035	0.044907	0.548861
Tmem9	chr1:135953204-136040925	WT	KO	24.108	43.9376	0.00025	0.00791887	0.548687
Ndufs7	chr10:80249120-80256793	WT	KO	79.1897	144.339	0.00045	0.0124572	0.548637
Erp29	chr5:121444752-121452474	WT	KO	47.251	86.2349	0.00025	0.00791887	0.547934
Acads	chr5:115110298-115119346	WT	KO	16.0112	29.2536	0.00035	0.0104343	0.547324
Tpgs1	chr10:79669409-79676126	WT	KO	19.2103	35.1048	0.00195	0.0311079	0.547227
Rcn3	chr7:45082913-45092257	WT	KO	25.3762	46.4127	0.0006	0.0152042	0.546751
Acaa1a	chr9:119341051-119350296	WT	KO	23.8396	43.6326	5e-05	0.00225634	0.546371
Rabac1	chr7:24969749-24972728	WT	KO	43.3224	79.3472	0.00075	0.0174607	0.545985
Isoc2a	chr7:4877052-4895717	WT	KO	21.6174	39.6363	0.00115	0.0225835	0.545394
Nectin1	chr9:43738858-43807461	WT	KO	4.35356	7.98783	0.0006	0.0152042	0.545024
Rp9	chr9:22448310-22468356	WT	KO	20.3091	37.2871	0.0009	0.0194097	0.544668
Ggta1	chr2:35400178-35464381	WT	KO	4.57747	8.40718	0.0028	0.0388375	0.544472
Cib1	chr7:80227155-80232805	WT	KO	25.5683	47.0565	0.0009	0.0194097	0.543353
Sfmbt2	chr2:10370436-10595253	WT	KO	2.05038	3.77397	0.0039	0.0476719	0.543295
Smox	chr2:131491783-131525183	WT	KO	11.6352	21.491	0.0019	0.0308329	0.541399
Xbp1	chr11:5520640-5525993	WT	KO	29.919	55.274	5e-05	0.00225634	0.541285
Tmem51	chr4:142030989-142088101	WT	KO	9.29815	17.1813	0.0018	0.0296112	0.541178
Slc22a17	chr14:54906726-54913725	WT	KO	6.75339	12.4806	0.00315	0.0418423	0.541111
Arl6ip4	chr5:124116107-124118195	WT	KO	35.8489	66.2638	0.0002	0.0066719	0.541003
Cdc42ep5	chr7:4151259-4164741	WT	KO	17.7222	32.7825	0.00335	0.0436627	0.540599
Unc119	chr11:78343494-78349164	WT	KO	14.5728	26.9718	0.0015	0.0264598	0.540298
Rps21	chr2:180257369-180258444	WT	KO	1854.04	3439.05	0.00025	0.00791887	0.539114
Arf5	chr6:28423639-28426499	WT	KO	62.9972	116.916	5e-05	0.00225634	0.538824
Kbtbd6	chr14:79451834-79454816	WT	KO	4.10416	7.61878	0.0036	0.0456127	0.53869
Rpl27	chr11:101442244-101445596	WT	KO	1139.42	2116.53	0.0004	0.0114334	0.538343
Cox14	chr15:99725617-99728136	WT	KO	42.9324	79.8376	0.0006	0.0152042	0.537747
Des	chr1:75360291-75375015	WT	KO	3.08939	5.76801	0.004	0.0484894	0.535608
Psmg4	chr13:34162963-34178172	WT	KO	55.9791	104.534	0.0012	0.0231853	0.535511
Ppfia4	chr1:134296782-134344757	WT	KO	2.24439	4.19648	0.00315	0.0418423	0.534827
Apoe	chr7:19696243-19699188	WT	KO	1172.48	2195.07	0.00055	0.0142946	0.534142
Gm13139	chr4:147132092-147180579	WT	KO	4.9571	9.28229	0.00385	0.0473683	0.534038
Ndufb4	chr16:37647601-37654368	WT	KO	118.327	221.676	0.00085	0.0187927	0.533784
Lrp10	chr14:54464146-54470292	WT	KO	7.01098	13.1359	0.00085	0.0187927	0.533727
Junb	chr8:84976908-84978748	WT	KO	23.7314	44.524	0.00025	0.00791887	0.533002
Rps19	chr7:24869828-24889806	WT	KO	1027.7	1928.3	0.00065	0.0158906	0.532956
2019-09-01	chr7:127214441-127233130	WT	KO	106.524	199.959	0.0002	0.0066719	0.532729
LOC101056073	chr4:145510758-145538956	WT	KO	10.6676	20.0557	0.00105	0.0212859	0.531899
Dlgap3	chr4:127168482-127237022	WT	KO	9.79875	18.4264	0.0017	0.0285726	0.531778
Rpl23a	chr11:78180934-78183584	WT	KO	2313.72	4361.23	0.0002	0.0066719	0.53052
Asap3	chr4:136206348-136246577	WT	KO	1.8734	3.5348	0.00205	0.0319301	0.529988
Pgls	chr8:71592183-71596267	WT	KO	47.1129	88.9617	0.0004	0.0114334	0.529586
Exosc6	chr8:111056338-111057664	WT	KO	67.5769	127.609	5e-05	0.00225634	0.529562
Baiap2	chr11:119942767-120006782	WT	KO	12.1661	23.0166	0.0006	0.0152042	0.528579
Svbp	chr4:119195309-119201298	WT	KO	20.4664	38.9623	0.00215	0.03279	0.525287
Sirt7	chr11:120618371-120625008	WT	KO	6.38621	12.1959	0.0024	0.0351387	0.523636
Nthl1	chr17:24632681-24638838	WT	KO	10.9022	20.8277	0.00285	0.0391192	0.523447
Flot1	chr17:35823319-35832787	WT	KO	10.562	20.1933	0.0009	0.0194097	0.523045
Prrc1	chr18:57354213-57392956	WT	KO	3.09437	5.92056	0.00205	0.0319301	0.522648
Ndufa3	chr7:3617372-3620161	WT	KO	202.533	387.675	0.00085	0.0187927	0.52243
Rpl22l1	chr3:28805443-28807424	WT	KO	288.415	552.826	0.0001	0.00396898	0.52171
Pop5	chr5:115235588-115240972	WT	KO	42.6562	81.8145	5e-05	0.00225634	0.521377
Ebp	chrX:8185328-8193512	WT	KO	7.97162	15.3009	0.00245	0.0355547	0.52099
Lzts2	chr19:45015175-45058307	WT	KO	9.93846	19.0942	0.0009	0.0194097	0.520496
Bahd1	chr2:118900356-118924528	WT	KO	2.59801	4.99247	0.00135	0.0247757	0.520386
Ddrgk1	chr2:130654034-130664645	WT	KO	15.7483	30.2688	0.00055	0.0142946	0.520282
Pttg1	chr11:43420247-43426248	WT	KO	44.7721	86.0971	0.0008	0.0181752	0.520019
Rabep2	chr7:126428424-126463103	WT	KO	5.34903	10.2912	0.0013	0.0242293	0.519767
Cpt1a	chr19:3322324-3385735	WT	KO	6.06178	11.6636	0.00015	0.00549042	0.519718
Neat1	chr19:5824707-5845480	WT	KO	129.388	249.133	0.0001	0.00396898	0.519353
Flnc	chr6:29433152-29461888	WT	KO	1.20496	2.32013	0.0024	0.0351387	0.51935
Zfand2b	chr1:75168645-75171626	WT	KO	8.96619	17.2714	0.00395	0.0481046	0.519135
Adam15	chr3:89339639-89350028	WT	KO	5.19369	10.0422	0.00095	0.0201906	0.517186
Cd68	chr11:69664212-69666170	WT	KO	23.971	46.3489	0.001	0.0208167	0.517186
Slc9a3r2	chr17:24639280-24650339	WT	KO	5.85775	11.3294	0.0008	0.0181752	0.51704
Wfdc2	chr2:164562560-164568510	WT	KO	53.7779	104.038	0.00035	0.0104343	0.516906
Tubb2a	chr13:34074277-34078008	WT	KO	12.592	24.3621	0.00065	0.0158906	0.516868
Sap30l	chr11:57795498-57810615	WT	KO	10.3309	20.0071	0.00075	0.0174607	0.516362
Tfeb	chr17:47737036-47792416	WT	KO	10.3508	20.0603	0.0002	0.0066719	0.515984
Smad7	chr18:75367364-75398668	WT	KO	12.6722	24.5619	5e-05	0.00225634	0.515929
Pkp3	chr7:141078228-141090511	WT	KO	3.11764	6.05159	0.0031	0.0413448	0.515177
Ube2l6	chr2:84798827-84810003	WT	KO	7.77281	15.097	0.0032	0.0422933	0.514858
Ctgf	chr10:24595441-24598683	WT	KO	21.8059	42.4211	5e-05	0.00225634	0.514034
Reep4	chr14:70545221-70548935	WT	KO	19.3243	37.7687	5e-05	0.00225634	0.511649
Tubb6	chr18:67390730-67402749	WT	KO	19.2463	37.6377	0.00015	0.00549042	0.511357
Actr5	chr2:158624622-158639211	WT	KO	6.4109	12.5554	0.0018	0.0296112	0.510609
Mettl7a1	chr15:100304144-100328665	WT	KO	5.27994	10.3438	0.00245	0.0355547	0.510445
Grik5	chr7:25009848-25072369	WT	KO	2.90571	5.71542	0.0029	0.0394766	0.508398
Rian	chr12:109603944-109661716	WT	KO	33.8194	66.5667	5e-05	0.00225634	0.508053
Gpx7	chr4:108367776-108406713	WT	KO	8.56526	16.8854	0.003	0.0404616	0.507258
Llgl2	chr11:115824028-115855780	WT	KO	20.7016	40.8242	5e-05	0.00225634	0.507091
LOC101056014	chr17:39847646-39898385	WT	KO	158.895	314.253	0.0001	0.00396898	0.505628
Ddit4l	chr3:137623671-137628332	WT	KO	3.45482	6.8518	0.00255	0.0365232	0.504221
Slco4a1	chr2:180456249-180474853	WT	KO	3.95231	7.84436	0.0037	0.046345	0.503841
Efhd2	chr4:141848342-141874920	WT	KO	4.08948	8.12652	0.00175	0.0292266	0.503226
Tmem256	chr11:69838524-69839558	WT	KO	56.6851	112.646	0.002	0.0315239	0.503214
Mylpf	chr7:127208847-127214288	WT	KO	75.7663	150.644	5e-05	0.00225634	0.502949
Pigyl	chr9:22156845-22158355	WT	KO	23.9819	47.7165	0.00145	0.0259249	0.502591
2410006H16Rik	chr11:62602876-62604806	WT	KO	205.538	409.213	5e-05	0.00225634	0.502276
Sned1	chr1:93235815-93301065	WT	KO	0.642516	1.27998	0.00315	0.0418423	0.501973
Selm	chr11:3514701-3517351	WT	KO	12.2097	24.3484	0.00245	0.0355547	0.501458
Ndufa6	chr15:82350138-82354291	WT	KO	93.5771	186.669	5e-05	0.00225634	0.5013
Clasrp	chr7:19581037-19604517	WT	KO	19.7925	39.5132	5e-05	0.00225634	0.500909
Zc3h12a	chr4:125118413-125127881	WT	KO	3.70107	7.39171	0.0017	0.0285726	0.500706
Sh3bp1	chr15:78899767-78912052	WT	KO	4.21571	8.44359	0.0011	0.0219284	0.499279
Ctsb	chr14:63122461-63181687	WT	KO	47.0238	94.2281	0.002	0.0315239	0.499042
Grcc10	chr6:124739182-124741079	WT	KO	96.5836	193.563	5e-05	0.00225634	0.498978
Adprh	chr16:38445398-38452689	WT	KO	67.3859	135.38	5e-05	0.00225634	0.497754
Krt8	chr15:101996710-102004342	WT	KO	4.82393	9.69905	0.0024	0.0351387	0.497361
Npr1	chr3:90450591-90465928	WT	KO	3.79425	7.63874	0.0002	0.0066719	0.496711
Id3	chr4:136143821-136145392	WT	KO	56.7538	114.559	5e-05	0.00225634	0.495411
Pltp	chr2:164830729-164857708	WT	KO	37.0397	74.7781	0.0013	0.0242293	0.495328
R3hcc1	chr14:69697303-69714809	WT	KO	10.4179	21.0324	0.00025	0.00791887	0.495326
Tex264	chr9:106658745-106685952	WT	KO	11.975	24.1964	0.00025	0.00791887	0.494908
Susd4	chr1:182763909-182896596	WT	KO	2.13623	4.32491	0.0036	0.0456127	0.493936
Abca7	chr10:79996454-80015572	WT	KO	1.41432	2.86515	0.00165	0.0280905	0.493629
Myo18a	chr11:77763250-77865988	WT	KO	5.08055	10.3008	5e-05	0.00225634	0.493219
Aqp3	chr4:41092723-41098183	WT	KO	4.84053	9.81572	0.0019	0.0308329	0.493141
Cdk2ap2	chr19:4096893-4099019	WT	KO	15.391	31.2233	0.0012	0.0231853	0.492933
Ppp1r14b	chr19:6975047-6977324	WT	KO	106.743	216.582	5e-05	0.00225634	0.492853
Rhbdf2	chr11:116598164-116627019	WT	KO	8.2062	16.67	0.00015	0.00549042	0.492274
Vill	chr9:119052728-119071525	WT	KO	5.38418	10.9609	0.00205	0.0319301	0.491217
Lrrc45	chr11:120713942-120721128	WT	KO	7.40634	15.0905	0.0004	0.0114334	0.490795
Abca1	chr4:53030788-53159988	WT	KO	0.862465	1.75736	0.0015	0.0264598	0.490773
Tcirg1	chr19:3896049-3907133	WT	KO	3.83815	7.82703	0.00125	0.023906	0.490371
Gjb3	chr4:127325234-127354139	WT	KO	39.2413	80.2003	5e-05	0.00225634	0.489291
Mrps24	chr11:5703982-5707717	WT	KO	56.5905	115.66	5e-05	0.00225634	0.489283
Bola2	chr7:126695999-126696693	WT	KO	200.321	409.583	0.0004	0.0114334	0.489085
Cisd3	chr11:97685464-97688625	WT	KO	53.1773	108.865	0.00015	0.00549042	0.48847
Ckb	chr12:111669354-111672338	WT	KO	147.143	301.234	5e-05	0.00225634	0.488467
Cenpv	chr11:62524943-62539509	WT	KO	35.7424	73.2819	5e-05	0.00225634	0.487738
Cst3	chr2:148871721-148875512	WT	KO	57.4168	118.019	5e-05	0.00225634	0.486505
Drap1	chr19:5406814-5424979	WT	KO	54.328	111.716	5e-05	0.00225634	0.486305
Nlrx1	chr9:44252712-44268599	WT	KO	2.03915	4.19618	0.0021	0.0324025	0.485954
Slc2a8	chr2:32972980-32982171	WT	KO	4.70584	9.69249	0.0018	0.0296112	0.485514
Trp53i11	chr2:93187532-93201757	WT	KO	8.97754	18.4958	5e-05	0.00225634	0.485383
Ddah2	chr17:35059034-35062099	WT	KO	37.3115	76.8745	5e-05	0.00225634	0.485356
Crocc	chr4:141016636-141060616	WT	KO	3.6371	7.50057	5e-05	0.00225634	0.48491
Jun	chr4:95049035-95052222	WT	KO	4.31768	8.91004	0.00055	0.0142946	0.484586
Hbegf	chr18:36504926-36515805	WT	KO	7.05802	14.5665	5e-05	0.00225634	0.484538
Agpat2	chr2:26593056-26604417	WT	KO	10.8695	22.4526	0.0003	0.00923621	0.484109
Tfpi	chr2:84432854-84476833	WT	KO	25.1303	51.9796	5e-05	0.00225634	0.483465
Znhit2	chr19:6061206-6062468	WT	KO	12.9277	26.7586	0.0006	0.0152042	0.483123
Pmvk	chr3:89454540-89469009	WT	KO	22.2534	46.1512	5e-05	0.00225634	0.482185
Mdk	chr2:91921696-91976443	WT	KO	92.0128	191.214	0.00195	0.0311079	0.481203
Rpl29	chr9:106428782-106431568	WT	KO	638.02	1327.42	5e-05	0.00225634	0.480647
Tcl1	chr12:105216752-105222737	WT	KO	29.8715	62.2438	5e-05	0.00225634	0.479911
Slc17a9	chr2:180725208-180742280	WT	KO	9.03995	18.8587	0.0002	0.0066719	0.479352
Phlda3	chr1:135766084-135769134	WT	KO	44.4283	92.8007	5e-05	0.00225634	0.47875
LOC108168988	chr4:154637507-154661932	WT	KO	4.08998	8.55313	5e-05	0.00225634	0.478185
Gpx3	chr11:54902853-54910382	WT	KO	9.38868	19.6929	0.00045	0.0124572	0.476755
Zfas1	chr2:167063102-167065862	WT	KO	117.003	245.988	5e-05	0.00225634	0.475645
Jam2	chr16:84774122-84826380	WT	KO	12.0261	25.3016	0.00025	0.00791887	0.47531
Wtip	chr7:34109540-34133317	WT	KO	19.092	40.2063	5e-05	0.00225634	0.474851
AI464131	chr4:41491846-41503134	WT	KO	1.67245	3.52574	0.0022	0.0331687	0.474354
4930444M15Rik	chr14:76514557-76520855	WT	KO	4.51513	9.52621	0.00155	0.0270521	0.473969
Ephb2	chr4:136647535-136836012	WT	KO	0.999027	2.11325	0.0004	0.0114334	0.472744
Camk2b	chr11:5969641-6066125	WT	KO	1.57706	3.33674	0.0017	0.0285726	0.472635
Fdft1	chr14:63122461-63181687	WT	KO	17.8265	37.8187	0.00355	0.0453279	0.471367
Sipa1	chr19:5651184-5663839	WT	KO	4.31785	9.16598	0.00025	0.00791887	0.471073
Susd2	chr10:75636618-75644008	WT	KO	3.2736	6.95231	0.00105	0.0212859	0.470865
Efna4	chr3:89333392-89338028	WT	KO	7.6719	16.2933	0.001	0.0208167	0.470862
Plekhg3	chr12:76533245-76710547	WT	KO	1.76603	3.75672	0.00185	0.0302075	0.470099
Lmna	chr3:88481147-88509932	WT	KO	20.2806	43.1506	5e-05	0.00225634	0.469996
Klhl26	chr8:70450220-70476976	WT	KO	4.98183	10.6095	0.00035	0.0104343	0.469563
Msc	chr1:14753343-14756089	WT	KO	18.1515	38.8167	5e-05	0.00225634	0.467621
Ndufs8	chr19:3908862-3912774	WT	KO	48.6713	104.113	0.0001	0.00396898	0.467485
Zeb1	chr18:5491500-5775468	WT	KO	2.05254	4.40267	0.0001	0.00396898	0.466203
Nt5c	chr11:115475628-115493361	WT	KO	26.6554	57.1766	0.00045	0.0124572	0.466194
Ttyh2	chr11:114675467-114720984	WT	KO	1.84766	3.96635	0.00145	0.0259249	0.465834
Hes1	chr16:30065356-30067796	WT	KO	19.8038	42.5217	0.0001	0.00396898	0.465734
Ccnd3	chr17:47505050-47611492	WT	KO	134.78	289.653	0.0001	0.00396898	0.465315
Cyp2s1	chr7:25802475-25816530	WT	KO	3.233	6.94842	0.00085	0.0187927	0.465286
Gm2a	chr11:55097984-55113029	WT	KO	3.65396	7.86394	5e-05	0.00225634	0.464647
Hr	chr14:70554055-70573548	WT	KO	1.2183	2.62678	0.0012	0.0231853	0.4638
App	chr16:84952665-85173952	WT	KO	2.75825	5.94802	0.00045	0.0124572	0.463726
Pdgfa	chr5:138976380-138997686	WT	KO	13.7769	29.7768	0.00025	0.00791887	0.462672
H2-K1	chr17:33996011-34003190	WT	KO	13.8224	29.9858	5e-05	0.00225634	0.460965
Kank3	chr17:33810522-33822920	WT	KO	10.4526	22.6812	5e-05	0.00225634	0.460849
Nkx6-3	chr8:23153270-23158948	WT	KO	5.99233	13.006	5e-05	0.00225634	0.460736
AU018091	chr7:3154657-3169252	WT	KO	17.1348	37.1917	5e-05	0.00225634	0.460716
Ubtd1	chr19:41981762-42034650	WT	KO	4.68141	10.1697	0.0012	0.0231853	0.460329
Hap1	chr11:100347326-100356350	WT	KO	13.5863	29.5188	5e-05	0.00225634	0.460259
Acaa2	chr18:74779211-74806207	WT	KO	6.11452	13.3413	0.00075	0.0174607	0.458315
Stard10	chr7:101317090-101346312	WT	KO	5.12319	11.1949	0.00235	0.0347932	0.457636
Rex2	chr4:147021849-147060799	WT	KO	4.13562	9.04069	0.0001	0.00396898	0.457445
Serpinb6c	chr13:33879815-33905708	WT	KO	13.471	29.5367	0.0001	0.00396898	0.456077
Gsn	chr2:35256358-35307902	WT	KO	1.79766	3.94539	0.0027	0.0378891	0.455636
Atp1b2	chr11:69599749-69605960	WT	KO	5.75465	12.7124	0.0002	0.0066719	0.45268
Adgrb1	chr15:74516195-74589465	WT	KO	2.53737	5.61059	5e-05	0.00225634	0.452247
Nos1	chr5:117780986-117958840	WT	KO	0.538509	1.19142	0.00165	0.0280905	0.451989
Cadm4	chr7:24482022-24504533	WT	KO	2.51896	5.57588	0.0028	0.0388375	0.45176
Chga	chr12:102554940-102565027	WT	KO	6.75379	14.9581	0.0001	0.00396898	0.451514
Thy1	chr9:44043383-44048579	WT	KO	3.12189	6.93506	0.0026	0.0370381	0.45016
Idh2	chr7:80094845-80115840	WT	KO	43.4257	96.5455	5e-05	0.00225634	0.449795
Cyba	chr8:122424770-122432940	WT	KO	21.662	48.3743	0.00025	0.00791887	0.4478
Fam98c	chr7:29134912-29156359	WT	KO	10.7921	24.1764	0.0039	0.0476719	0.44639
Cyr61	chr3:145646970-145649985	WT	KO	16.6088	37.3096	5e-05	0.00225634	0.445162
Rbmxl2	chr7:107209444-107210916	WT	KO	94.4264	212.761	5e-05	0.00225634	0.443814
Eva1b	chr4:126145703-126149875	WT	KO	3.94198	8.88343	0.0033	0.0432678	0.443745
Mgat5b	chr11:116918855-116986944	WT	KO	1.79221	4.04593	0.0005	0.013501	0.442966
Arvcf	chr16:18348181-18479073	WT	KO	4.60043	10.4014	0.0004	0.0114334	0.442289
Got1l1	chr8:27197458-27223844	WT	KO	6.10904	13.8449	0.0007	0.0166496	0.441248
Rps6kl1	chr12:85135248-85151275	WT	KO	1.60916	3.6469	0.0031	0.0413448	0.441241
Bin1	chr18:32359056-32435740	WT	KO	4.37142	9.96457	0.0001	0.00396898	0.438696
Fkbp2	chr19:6977738-6980501	WT	KO	21.56	49.1821	0.00025	0.00791887	0.438371
Epb41l1	chr2:156420877-156543214	WT	KO	2.35924	5.40483	5e-05	0.00225634	0.436506
Ackr3	chr1:90203979-90215724	WT	KO	4.91454	11.2795	0.00045	0.0124572	0.435705
Ttll6	chr11:96133785-96166182	WT	KO	2.8235	6.48935	0.0002	0.0066719	0.435098
Abcb1b	chr5:8781185-8866314	WT	KO	4.49328	10.3298	5e-05	0.00225634	0.434982
Spata31d1b	chr13:59712283-59719289	WT	KO	1.05265	2.42184	0.00085	0.0187927	0.434649
Tbx3	chr5:119597976-119684724	WT	KO	10.4724	24.1363	5e-05	0.00225634	0.433886
Rap1gap2	chr11:74383482-74610910	WT	KO	1.49454	3.45448	0.00025	0.00791887	0.432638
Myo1g	chr11:6506547-6520960	WT	KO	1.40854	3.25592	0.00215	0.03279	0.432609
Zfp688	chr7:127418962-127423641	WT	KO	5.89855	13.678	0.0018	0.0296112	0.431244
Napsa	chr7:44572444-44590619	WT	KO	6.21825	14.4337	0.00055	0.0142946	0.430815
Lemd2	chr17:27189599-27204490	WT	KO	5.41651	12.5831	5e-05	0.00225634	0.430459
Acan	chr7:79018052-79115099	WT	KO	0.446928	1.04199	0.0037	0.046345	0.428918
H2-D1	chr17:35263093-35267497	WT	KO	6.15806	14.3696	0.0002	0.0066719	0.428548
Nxn	chr11:76257225-76399141	WT	KO	20.7712	48.4759	5e-05	0.00225634	0.428485
Aes	chr10:81559443-81566371	WT	KO	70.0392	163.611	5e-05	0.00225634	0.428084
Cacng6	chr7:3423579-3435667	WT	KO	1.80286	4.2138	0.0038	0.0470165	0.427847
Impa2	chr18:67289222-67318841	WT	KO	23.0828	53.9553	5e-05	0.00225634	0.427813
LOC102634709	chr15:81972349-81972897	WT	KO	43.8901	102.655	0.00015	0.00549042	0.42755
Lrp1	chr10:127538156-127621148	WT	KO	2.15567	5.05591	5e-05	0.00225634	0.426366
Fam171a2	chr11:102436980-102447674	WT	KO	1.30706	3.07011	0.00305	0.0409682	0.425737
Cox17	chr16:38346982-38352763	WT	KO	132.524	311.444	5e-05	0.00225634	0.425515
Tns1	chr1:73910230-74124529	WT	KO	1.33109	3.13071	5e-05	0.00225634	0.425172
Tmed3	chr9:89699202-89705043	WT	KO	4.32923	10.2171	0.00115	0.0225835	0.423724
Fry	chr5:150118635-150497753	WT	KO	0.357191	0.843741	0.00155	0.0270521	0.423342
Tmem5	chr10:122081119-122097366	WT	KO	9.01612	21.3173	5e-05	0.00225634	0.422948
Cmtm3	chr8:104339382-104347672	WT	KO	3.20461	7.58752	0.0018	0.0296112	0.422353
Elf3	chr1:135253573-135258565	WT	KO	16.1304	38.2134	5e-05	0.00225634	0.422114
Atp2b4	chr1:133702673-133801038	WT	KO	1.27921	3.03613	5e-05	0.00225634	0.421329
Tcf15	chr2:152143048-152149097	WT	KO	81.3718	193.33	5e-05	0.00225634	0.420896
Cox6b2	chr7:4751791-4753094	WT	KO	27.7212	66.065	0.00065	0.0158906	0.419605
Rbp1	chr9:98422960-98446551	WT	KO	1.75142	4.17827	0.00125	0.023906	0.419173
Dcxr	chr11:120725372-120727323	WT	KO	5.62527	13.4709	0.0021	0.0324025	0.417587
Slc39a4	chr15:76612382-76617379	WT	KO	6.76336	16.2137	5e-05	0.00225634	0.417139
Casq2	chr3:102086419-102146514	WT	KO	4.25689	10.2347	0.00025	0.00791887	0.415927
Fdxr	chr11:115268023-115277102	WT	KO	8.03353	19.3332	5e-05	0.00225634	0.41553
Hspb1	chr5:135887918-135889563	WT	KO	480.103	1156.57	5e-05	0.00225634	0.415109
Metrn	chr17:25794570-25797045	WT	KO	17.1099	41.2681	5e-05	0.00225634	0.414604
Gpx4	chr10:80047165-80056439	WT	KO	218.66	528.379	5e-05	0.00225634	0.413832
Phlda1	chr10:111506285-111508649	WT	KO	3.92975	9.49979	0.00015	0.00549042	0.413667
Naa11	chr5:97382208-97392330	WT	KO	1.53247	3.70779	0.0005	0.013501	0.413311
Tbx20	chr9:24720811-24774303	WT	KO	0.924116	2.2456	0.00115	0.0225835	0.411523
Ubc	chr5:125385964-125390017	WT	KO	13.7006	33.3158	5e-05	0.00225634	0.411234
Rras	chr7:45018006-45021647	WT	KO	8.77983	21.3725	0.00025	0.00791887	0.4108
Shisa8	chr15:82206951-82212815	WT	KO	5.02538	12.2545	5e-05	0.00225634	0.410084
Klk8	chr7:43797576-43803826	WT	KO	7.40098	18.0672	0.00065	0.0158906	0.409636
Ccdc107	chr4:43493339-43495921	WT	KO	5.72723	14.0053	0.0015	0.0264598	0.408933
Nradd	chr9:110621134-110624393	WT	KO	7.9252	19.3838	5e-05	0.00225634	0.408857
Fam81a	chr9:70088510-70142555	WT	KO	1.26012	3.08574	0.00155	0.0270521	0.408369
Smoc1	chr12:81026807-81186414	WT	KO	1.13738	2.7874	0.00205	0.0319301	0.408043
Rpl38	chr11:114667817-114672331	WT	KO	1852.89	4574.22	0.00055	0.0142946	0.405072
Hpcal1	chr12:17690749-17791944	WT	KO	10.2295	25.2659	5e-05	0.00225634	0.404874
Mad2l2	chr4:148098436-148145704	WT	KO	10.2611	25.3595	0.00015	0.00549042	0.404625
Plcd3	chr11:103069235-103101658	WT	KO	3.26509	8.07733	0.0001	0.00396898	0.404229
Clic1	chr17:35050242-35058719	WT	KO	25.3704	62.8746	5e-05	0.00225634	0.403508
Acbd4	chr11:103101687-103112199	WT	KO	2.04471	5.07633	0.00065	0.0158906	0.402793
LOC102640779	chr11:120229806-120232744	WT	KO	1.28582	3.19371	0.0039	0.0476719	0.40261
Igfbp2	chr1:72824479-72852474	WT	KO	193.228	480.25	5e-05	0.00225634	0.402349
Mapt	chr11:104231272-104332090	WT	KO	5.66431	14.0849	5e-05	0.00225634	0.402155
2810408A11Rik	chr11:69897357-69901061	WT	KO	2.22613	5.60407	0.0023	0.0342841	0.397235
Nrtn	chr17:56751322-56757530	WT	KO	6.4061	16.1551	0.00065	0.0158906	0.396537
Notum	chr11:120653787-120661809	WT	KO	4.83903	12.2086	5e-05	0.00225634	0.396362
Acadvl	chr11:70010182-70015428	WT	KO	6.36545	16.0666	5e-05	0.00225634	0.396191
Pknox2	chr9:36890978-37147327	WT	KO	0.817729	2.0709	0.0012	0.0231853	0.394866
Ly6g6e	chr17:35071341-35086110	WT	KO	5.86941	14.9037	0.0009	0.0194097	0.393822
Cep131	chr11:120064428-120086861	WT	KO	4.1598	10.5742	5e-05	0.00225634	0.393391
Zfp951	chr5:104802245-104860156	WT	KO	2.66646	6.79106	0.00165	0.0280905	0.392643
Frat1	chr19:41829969-41832583	WT	KO	0.925651	2.36919	0.0028	0.0388375	0.390704
Pfkfb4	chr9:108988268-109032236	WT	KO	0.933746	2.39211	0.00085	0.0187927	0.390344
Spata31d1a	chr13:59700082-59706588	WT	KO	1.05191	2.69985	0.0003	0.00923621	0.389618
P4ha2	chr11:54100923-54131668	WT	KO	2.28102	5.85558	0.0002	0.0066719	0.389546
Ninj1	chr13:49187546-49196251	WT	KO	4.75551	12.2118	0.00065	0.0158906	0.389419
Bcar3	chr3:122419779-122530191	WT	KO	3.56657	9.16626	5e-05	0.00225634	0.389098
Card19	chr13:49202949-49216062	WT	KO	5.52468	14.2712	0.00225	0.0337295	0.387121
Lama3	chr18:12333717-12583013	WT	KO	1.16197	3.00324	5e-05	0.00225634	0.386905
Snhg20	chr11:117076782-117078955	WT	KO	34.8704	90.171	5e-05	0.00225634	0.386714
Gstm6	chr3:107938846-107953483	WT	KO	2.57865	6.67158	0.003	0.0404616	0.386513
Stac2	chr11:98036622-98053474	WT	KO	1.72207	4.45899	0.0004	0.0114334	0.386202
Acvrl1	chr15:101128521-101145336	WT	KO	0.569559	1.477	0.0024	0.0351387	0.385619
Mapk15	chr15:75993730-75999153	WT	KO	1.98349	5.15752	0.0011	0.0219284	0.384582
Sema4g	chr19:44988965-45003397	WT	KO	2.31684	6.03654	5e-05	0.00225634	0.383803
Azin2	chr4:128930232-128962460	WT	KO	2.27937	5.94459	0.00115	0.0225835	0.383436
Slc46a1	chr11:78465700-78471945	WT	KO	3.4516	9.02201	5e-05	0.00225634	0.382576
Scn1b	chr7:31116523-31127035	WT	KO	2.41757	6.32125	0.0011	0.0219284	0.382451
Adamtsl4	chr3:95676200-95688129	WT	KO	0.761089	1.99134	0.0027	0.0378891	0.382199
Sorbs3	chr14:70180467-70217056	WT	KO	2.9116	7.62335	0.00015	0.00549042	0.381932
Cyp2b23	chr7:26665226-26686430	WT	KO	0.849532	2.22445	0.00395	0.0481046	0.381907
Sparc	chr11:55394158-55420080	WT	KO	64.2958	168.811	5e-05	0.00225634	0.380874
Nlrp5-ps	chr7:14530653-14623066	WT	KO	0.879182	2.31241	0.0037	0.046345	0.380202
Flt4	chr11:49609678-49652739	WT	KO	0.535706	1.41187	0.00085	0.0187927	0.37943
Agpat9	chr5:100845709-100899102	WT	KO	1.23377	3.25438	0.0024	0.0351387	0.379111
Pink1	chr4:138313408-138326296	WT	KO	3.05021	8.05712	5e-05	0.00225634	0.378573
Ptms	chr6:124913674-124925753	WT	KO	87.213	230.993	5e-05	0.00225634	0.377557
Sarm1	chr11:78472329-78497821	WT	KO	1.03879	2.76435	0.0007	0.0166496	0.375781
2210409E12Rik	chr11:88972637-88973014	WT	KO	62.96	167.617	5e-05	0.00225634	0.375618
Atp6v0c-ps2	chr6:37805974-37807107	WT	KO	3.06441	8.17319	0.00165	0.0280905	0.374934
Abat	chr16:8513428-8621568	WT	KO	0.777088	2.09438	0.0012	0.0231853	0.371035
Vim	chr2:13574310-13582826	WT	KO	24.6694	66.4934	5e-05	0.00225634	0.371005
Slc27a3	chr3:90385232-90390045	WT	KO	4.09832	11.0524	5e-05	0.00225634	0.370808
Sema6c	chr3:95160419-95174050	WT	KO	3.07753	8.30055	5e-05	0.00225634	0.370762
Pold4	chr19:4212864-4257669	WT	KO	3.52688	9.53823	0.0028	0.0388375	0.369763
Tppp3	chr8:105467491-105471422	WT	KO	3.24365	8.79513	0.0022	0.0331687	0.368801
Smad6	chr9:63953075-64022087	WT	KO	1.40527	3.83086	0.00115	0.0225835	0.366829
Tap1	chr17:34187555-34197225	WT	KO	0.855052	2.33238	0.0014	0.0254452	0.366601
Mfge8	chr7:79133767-79149060	WT	KO	32.5128	88.7315	5e-05	0.00225634	0.366418
Tle6	chr10:81574738-81601185	WT	KO	2.32783	6.36314	0.00045	0.0124572	0.36583
Rplp2-ps1	chr12:75630593-75669537	WT	KO	63.5875	173.894	0.00055	0.0142946	0.365668
S100a6	chr3:90612893-90614414	WT	KO	122.425	335.464	5e-05	0.00225634	0.364942
Nuak1	chr10:84370899-84440471	WT	KO	1.08858	2.98666	0.0002	0.0066719	0.364481
Erdr1	chrY:90785441-90816465	WT	KO	41.1504	112.922	5e-05	0.00225634	0.364414
Apoc1	chr7:19689479-19692659	WT	KO	33.5343	92.3471	5e-05	0.00225634	0.363133
Rnf128	chrX:139563339-139673145	WT	KO	3.16401	8.71352	5e-05	0.00225634	0.363115
Cd55	chr1:130388525-130463021	WT	KO	2.55995	7.05034	0.0001	0.00396898	0.363096
Lrrc15	chr16:30269301-30283254	WT	KO	0.554672	1.53009	0.0012	0.0231853	0.362509
Fxyd6	chr9:45370184-45396159	WT	KO	3.17635	8.76326	0.0002	0.0066719	0.362462
Eps8l2	chr7:141338910-141365110	WT	KO	3.31594	9.15347	5e-05	0.00225634	0.36226
Kank4	chr4:98754891-98817801	WT	KO	0.5136	1.42732	0.00345	0.044613	0.359835
Inafm2	chr2:118745757-118748810	WT	KO	0.583818	1.62406	0.00385	0.0473683	0.359481
Guca1b	chr17:47384693-47392967	WT	KO	1.37804	3.83864	0.00175	0.0292266	0.358992
Itga7	chr10:128933772-128960988	WT	KO	0.487348	1.35882	0.0017	0.0285726	0.358655
Pla2g16	chr19:7557432-7588545	WT	KO	6.65407	18.5839	0.0016	0.0276682	0.358056
Scand1	chr2:156311845-156375638	WT	KO	21.4859	60.0917	5e-05	0.00225634	0.357552
Caps2	chr10:112163352-112216561	WT	KO	0.49421	1.38593	0.003	0.0404616	0.356591
Fzd10	chr5:128601105-128604093	WT	KO	1.52202	4.26991	0.00015	0.00549042	0.356452
Pygm	chr19:6384407-6398464	WT	KO	0.690218	1.94106	0.00305	0.0409682	0.355588
Gm40853	chr12:19973725-20009131	WT	KO	1.5259	4.29673	0.00285	0.0391192	0.355131
Procr	chr2:155751124-155755478	WT	KO	1.52986	4.31045	0.0021	0.0324025	0.354919
Nol4l	chr2:153407460-153529971	WT	KO	0.926896	2.63119	5e-05	0.00225634	0.352273
Dsp	chr13:38151081-38198577	WT	KO	0.439282	1.24724	0.00015	0.00549042	0.352203
Gprc5a	chr6:135065661-135084709	WT	KO	3.21796	9.16399	0.0002	0.0066719	0.351153
Fbxo2	chr4:148160203-148166420	WT	KO	7.69102	21.9041	5e-05	0.00225634	0.351122
Fignl2	chr15:101050191-101078584	WT	KO	1.18063	3.3637	0.0003	0.00923621	0.350991
Pou4f2	chr8:78433008-78436652	WT	KO	1.58755	4.53353	0.00015	0.00549042	0.35018
Cntfr	chr4:41657497-41697091	WT	KO	3.00393	8.58573	0.00015	0.00549042	0.349875
Zfp600	chr4:146156826-146198756	WT	KO	2.21122	6.32605	5e-05	0.00225634	0.349542
Samd9l	chr6:3372256-3399571	WT	KO	0.410363	1.18178	0.00145	0.0259249	0.347241
Ppp1r35	chr5:137778903-137780128	WT	KO	19.4906	56.3625	5e-05	0.00225634	0.345808
Afap1l1	chr18:61730261-61786662	WT	KO	0.814571	2.35569	0.00045	0.0124572	0.345789
Calcoco2	chr11:96098915-96124624	WT	KO	4.60815	13.3415	5e-05	0.00225634	0.3454
Ier5l	chr2:30472630-30474199	WT	KO	7.56877	21.9892	5e-05	0.00225634	0.344204
Zfpm1	chr8:122275930-122337862	WT	KO	0.592824	1.72557	0.00225	0.0337295	0.343553
Platr7	chr10:84547416-84553338	WT	KO	3.3939	9.88614	5e-05	0.00225634	0.343299
Gm13251	chr4:146449029-146469440	WT	KO	6.75968	19.8339	5e-05	0.00225634	0.340814
LOC108168154	chr14:43274930-43305673	WT	KO	1.08884	3.19952	0.00275	0.0383458	0.340314
Gm7972	chr9:75467908-75486685	WT	KO	1.46245	4.30481	0.00015	0.00549042	0.339725
Rundc3a	chr11:102393402-102402939	WT	KO	3.81681	11.2532	5e-05	0.00225634	0.339176
Proser2	chr2:6098492-6130293	WT	KO	0.463023	1.36636	0.0029	0.0394766	0.338873
Sdc3	chr4:130792536-130826318	WT	KO	0.217578	0.644458	0.00385	0.0473683	0.337614
Gm4786	chr17:16542524-16558088	WT	KO	4.95583	14.6872	0.00015	0.00549042	0.337425
Hebp1	chr6:135137518-135168215	WT	KO	2.80114	8.34362	0.00055	0.0142946	0.335722
H1f0	chr15:79028211-79030504	WT	KO	30.7197	91.7091	5e-05	0.00225634	0.334969
Anxa3	chr5:96793384-96845968	WT	KO	2.42823	7.25491	0.0002	0.0066719	0.334702
Zbtb7c	chr18:75820177-76148564	WT	KO	0.851435	2.54482	0.00015	0.00549042	0.334576
M1ap	chr6:82946907-83030309	WT	KO	1.29416	3.87815	0.00235	0.0347932	0.333706
Crtac1	chr19:42276886-42431822	WT	KO	1.47419	4.42311	0.0005	0.013501	0.333293
LOC102633190	chr16:94010654-94013917	WT	KO	3.11244	9.33887	0.0004	0.0114334	0.333278
Mapre3	chr5:30814614-30866106	WT	KO	0.920991	2.76629	0.0009	0.0194097	0.332934
Itpr2	chr6:146108298-146502223	WT	KO	1.24788	3.76143	5e-05	0.00225634	0.331757
Traf1	chr2:34941749-34962548	WT	KO	0.267953	0.808067	0.0026	0.0370381	0.331598
Cmtm7	chr9:114756835-114781993	WT	KO	21.6833	65.5461	5e-05	0.00225634	0.33081
Cox7a1	chr7:30184170-30186030	WT	KO	12.235	37.073	0.00185	0.0302075	0.330025
Vstm5	chr9:15238917-15259421	WT	KO	0.488974	1.48177	0.0033	0.0432678	0.329993
Catip	chr1:74362107-74369323	WT	KO	0.660161	2.00367	0.00325	0.0428253	0.329476
Ppp1r14a	chr7:29289319-29293390	WT	KO	12.1766	36.988	5e-05	0.00225634	0.329204
Hcn2	chr10:79716191-79736108	WT	KO	1.43199	4.35101	0.0001	0.00396898	0.329117
Nudt18	chr14:70577836-70582571	WT	KO	1.43959	4.3762	0.00105	0.0212859	0.328959
S100a13	chr3:90514434-90524581	WT	KO	2.49112	7.6058	0.00345	0.044613	0.327529
Rapgef3	chr15:97739157-97768837	WT	KO	1.42505	4.36662	5e-05	0.00225634	0.326351
Nccrp1	chr7:28543595-28547254	WT	KO	0.667529	2.04929	0.0036	0.0456127	0.325737
Gm13034	chr4:146067523-146068718	WT	KO	3.12014	9.58818	5e-05	0.00225634	0.325415
Fam198b	chr3:79859292-79946278	WT	KO	0.322572	0.992539	0.00205	0.0319301	0.324997
Sh3gl3	chr7:82259907-82307420	WT	KO	4.24966	13.0761	5e-05	0.00225634	0.324994
Frmpd1	chr4:45184415-45285936	WT	KO	0.510443	1.57437	0.00065	0.0158906	0.32422
Slc13a5	chr11:72241989-72268556	WT	KO	0.394672	1.22597	0.00195	0.0311079	0.321926
Igsf23	chr7:19937304-19950768	WT	KO	1.84315	5.7268	0.00105	0.0212859	0.321846
Col4a1	chr8:11198422-11449287	WT	KO	2.37653	7.39531	5e-05	0.00225634	0.321356
Gna15	chr10:81502312-81524483	WT	KO	1.62439	5.05749	0.00015	0.00549042	0.321185
Fam132a	chr4:155962311-155966629	WT	KO	2.50628	7.80591	0.00045	0.0124572	0.321075
Apol8	chr15:77747815-77757048	WT	KO	0.336373	1.05053	0.00075	0.0174607	0.320194
Ncf2	chr1:152800152-152836990	WT	KO	0.555854	1.73942	0.00285	0.0391192	0.319563
Emilin2	chr17:71252171-71311633	WT	KO	0.616675	1.93532	0.0003	0.00923621	0.318642
Oxld1	chr11:120456600-120458063	WT	KO	1.98233	6.24572	0.00185	0.0302075	0.31739
Slc5a5	chr8:70882884-70893052	WT	KO	1.23924	3.91163	5e-05	0.00225634	0.316809
Camk2n1	chr4:138455147-138460126	WT	KO	0.710218	2.25435	0.00035	0.0104343	0.315043
Gadd45b	chr10:80930090-80932204	WT	KO	4.66812	14.8742	5e-05	0.00225634	0.31384
Kcnj4	chr15:79480225-79511881	WT	KO	0.829981	2.64551	0.0013	0.0242293	0.313732
Ggt1	chr10:75564113-75586192	WT	KO	0.79464	2.53686	0.0013	0.0242293	0.313238
Adamts7	chr9:90162977-90200102	WT	KO	0.2866	0.919373	0.0007	0.0166496	0.311734
Aldh1l1	chr6:90550792-90600199	WT	KO	0.538616	1.73316	0.00075	0.0174607	0.310771
Sirpa	chr2:129592664-129632228	WT	KO	0.522328	1.68077	0.00015	0.00549042	0.310767
Plekha6	chr1:133163767-133303435	WT	KO	0.461723	1.48612	5e-05	0.00225634	0.31069
Fmr1nb	chrX:68761838-68804561	WT	KO	5.95053	19.1712	0.0038	0.0470165	0.310389
H1fx	chr6:87980420-87981482	WT	KO	33.077	106.64	5e-05	0.00225634	0.310174
9030617O03Rik	chr12:100779070-100872610	WT	KO	0.635576	2.05306	0.00055	0.0142946	0.309575
Bmp4	chr14:46379523-46390669	WT	KO	8.93345	29.062	5e-05	0.00225634	0.307393
Slc41a3	chr6:90602098-90646412	WT	KO	0.675792	2.21518	0.0013	0.0242293	0.305073
Loxl2	chr14:69555398-69695834	WT	KO	0.504598	1.65524	0.0005	0.013501	0.304849
Fndc1	chr17:7738567-7827339	WT	KO	0.344345	1.12987	0.00015	0.00549042	0.304765
Gstp2	chr19:4040287-4042221	WT	KO	3.45691	11.3519	0.0002	0.0066719	0.304523
Hormad1	chr3:95559639-95588830	WT	KO	0.779439	2.56042	0.00115	0.0225835	0.304418
Gm5854	chr14:101981987-101982796	WT	KO	12.4781	40.9932	5e-05	0.00225634	0.304394
Itpka	chr2:119742336-119751253	WT	KO	1.87802	6.17413	5e-05	0.00225634	0.304176
Greb1l	chr18:10324962-10562945	WT	KO	0.228422	0.753542	0.00215	0.03279	0.303131
Egfl6	chrX:166523006-166585716	WT	KO	0.382164	1.26262	0.00135	0.0247757	0.302675
Il3ra	chr14:14346000-14355493	WT	KO	4.46045	14.7937	5e-05	0.00225634	0.30151
Krt42	chr11:100262881-100269871	WT	KO	9.15644	30.398	5e-05	0.00225634	0.301219
Ebf4	chr2:130295248-130370482	WT	KO	0.203183	0.674812	0.00185	0.0302075	0.301096
Krt17	chr11:100256214-100261029	WT	KO	6.97956	23.1977	5e-05	0.00225634	0.300873
Gm35240	chr12:77553710-77639385	WT	KO	1.06392	3.54298	0.0021	0.0324025	0.30029
Igdcc3	chr9:65141120-65187031	WT	KO	0.356234	1.18721	0.00145	0.0259249	0.30006
Anxa2	chr9:69453682-69491792	WT	KO	5.81135	19.4507	5e-05	0.00225634	0.298773
Gm30363	chr14:21449255-21485648	WT	KO	0.374925	1.25856	0.0006	0.0152042	0.2979
Ppp3cc	chr14:70217863-70289692	WT	KO	0.579345	1.94646	0.00125	0.023906	0.29764
Afap1l2	chr19:56912353-57008591	WT	KO	0.195662	0.657738	0.00105	0.0212859	0.297477
Col9a2	chr4:121039565-121055325	WT	KO	1.34059	4.52189	5e-05	0.00225634	0.296467
Mtus2	chr5:147957319-148316065	WT	KO	0.346417	1.16905	0.00165	0.0280905	0.296324
Klk10	chr7:43781053-43785410	WT	KO	1.54827	5.22512	0.0007	0.0166496	0.296313
Gm3934	chr1:191997202-192092599	WT	KO	8.99101	30.3768	5e-05	0.00225634	0.295983
Meg3	chr12:109540995-109571729	WT	KO	23.2743	78.7491	5e-05	0.00225634	0.29555
8030474K03Rik	chrX:101794537-101798658	WT	KO	0.417047	1.41355	0.00345	0.044613	0.295035
Gbp9	chr5:105076463-105110352	WT	KO	0.226752	0.771558	0.0009	0.0194097	0.293888
LOC102634296	chrX:101790331-101794456	WT	KO	0.490942	1.67207	0.0005	0.013501	0.293613
Pou6f1	chr15:100575317-100600312	WT	KO	0.21485	0.732075	0.0003	0.00923621	0.293481
Gas7	chr11:67455023-67771153	WT	KO	0.381763	1.30275	5e-05	0.00225634	0.293044
Mirg	chr12:109734980-109749458	WT	KO	5.61843	19.1923	5e-05	0.00225634	0.292744
Klk13	chr7:43712566-43727864	WT	KO	0.464393	1.5975	0.0022	0.0331687	0.2907
Tmem108	chr9:103423577-103761870	WT	KO	0.312015	1.07688	0.0008	0.0181752	0.28974
Col13a1	chr10:61838233-61979210	WT	KO	0.314695	1.08789	0.00045	0.0124572	0.289271
Stard8	chrX:99003227-99074728	WT	KO	2.0441	7.08341	5e-05	0.00225634	0.288576
Spa17	chr9:37603293-37613828	WT	KO	1.09714	3.83189	0.0038	0.0470165	0.286318
Ripply3	chr16:94328421-94336935	WT	KO	0.601099	2.10146	0.003	0.0404616	0.286039
Stat5a	chr11:100859350-100885169	WT	KO	0.288576	1.01223	0.00075	0.0174607	0.285089
Notch4	chr17:34564276-34588543	WT	KO	0.43464	1.52629	5e-05	0.00225634	0.284769
Ncam1	chr9:49502128-49799427	WT	KO	0.500644	1.76326	5e-05	0.00225634	0.283931
Hist1h3c	chr13:23745041-23745521	WT	KO	2.82129	9.96235	0.0035	0.044907	0.283195
Nell2	chr15:95219439-95528759	WT	KO	0.203127	0.717777	0.00385	0.0473683	0.282995
Rgcc	chr14:79288749-79301635	WT	KO	3.66961	13.0039	0.0001	0.00396898	0.282193
LOC108168405	chr19:61294868-61313537	WT	KO	18.8843	67.0816	5e-05	0.00225634	0.281512
Gjb5	chr4:127354808-127358164	WT	KO	6.93656	24.9954	5e-05	0.00225634	0.277513
Myh3	chr11:67078272-67102291	WT	KO	0.289804	1.0449	0.0002	0.0066719	0.277351
B3gnt3	chr8:71691372-71702625	WT	KO	0.687482	2.49408	0.0007	0.0166496	0.275646
Srgap1	chr10:121780990-122047315	WT	KO	0.529219	1.92501	5e-05	0.00225634	0.274918
Slc11a1	chr1:74375013-74386057	WT	KO	0.353319	1.29061	0.0024	0.0351387	0.273761
Ecscr	chr18:35713085-35722725	WT	KO	0.853025	3.11724	0.0014	0.0254452	0.273648
Stra8	chr6:34920162-34939344	WT	KO	1.85314	6.8018	0.0001	0.00396898	0.272448
Zfp229	chr17:21733723-21748969	WT	KO	2.33735	8.67391	5e-05	0.00225634	0.269469
Gm13247	chr4:146501999-146546873	WT	KO	5.46022	20.3731	5e-05	0.00225634	0.268011
Nkx6-2	chr7:139389108-139582797	WT	KO	5.67698	21.2138	0.00405	0.0488707	0.267608
Aspg	chr12:112106682-112127573	WT	KO	1.63884	6.1482	5e-05	0.00225634	0.266556
Rin3	chr12:102282828-102390854	WT	KO	0.294858	1.10956	0.00055	0.0142946	0.265743
Mirc35hg	chr6:30158639-30174125	WT	KO	0.497951	1.88435	0.00405	0.0488707	0.264256
Pnck	chrX:73655991-73660111	WT	KO	0.356806	1.35309	0.00135	0.0247757	0.263697
Rhox5	chrX:37754607-37808878	WT	KO	4.43226	17.0308	5e-05	0.00225634	0.26025
Trim47	chr11:116105749-116110235	WT	KO	1.53013	5.88958	5e-05	0.00225634	0.259803
Nkx2-9	chr12:56537211-56627767	WT	KO	4.8926	18.8922	5e-05	0.00225634	0.258975
Tesc	chr5:118027747-118061878	WT	KO	5.78206	22.3296	5e-05	0.00225634	0.258941
Oaf	chr9:43221277-43239816	WT	KO	0.494757	1.91772	0.00095	0.0201906	0.257992
Tmem191c	chr16:17276299-17278661	WT	KO	0.920366	3.58545	0.00075	0.0174607	0.256695
Trim12c	chr7:104338753-104369881	WT	KO	0.23698	0.928241	0.00145	0.0259249	0.2553
Khdc3	chr9:73101382-73106631	WT	KO	26.1902	102.699	5e-05	0.00225634	0.255019
Robo4	chr9:37401896-37414023	WT	KO	0.983166	3.86021	5e-05	0.00225634	0.254692
Myo1f	chr17:33555706-33607764	WT	KO	1.01802	4.01795	5e-05	0.00225634	0.253368
Gm6673	chr5:17223381-17226908	WT	KO	1.05391	4.22048	0.0009	0.0194097	0.249713
Crlf2	chr5:109554708-109559027	WT	KO	2.15528	8.65046	5e-05	0.00225634	0.249152
Lipo2	chr19:33719669-33762109	WT	KO	0.749145	3.00891	0.001	0.0208167	0.248976
Arl14epl	chr18:46921811-46934222	WT	KO	15.4405	62.0702	5e-05	0.00225634	0.248759
Abcb1a	chr5:8490335-8748570	WT	KO	1.11202	4.47455	5e-05	0.00225634	0.248521
Mep1b	chr18:21072343-21100199	WT	KO	3.40747	13.7848	5e-05	0.00225634	0.24719
Emp1	chr6:135362549-135383173	WT	KO	1.68593	6.84287	5e-05	0.00225634	0.246378
Klhdc7a	chr4:139962172-139968026	WT	KO	0.230957	0.939558	0.0002	0.0066719	0.245815
Atp1a2	chr1:172271708-172298064	WT	KO	0.210368	0.862104	0.00015	0.00549042	0.244017
Matn1	chr4:130944384-130955476	WT	KO	0.312597	1.28438	0.00085	0.0187927	0.243384
Nkx2-4	chr2:147083336-147085439	WT	KO	0.691736	2.84685	0.00135	0.0247757	0.242983
Gm39662	chr1:72640225-72642976	WT	KO	0.245927	1.01326	0.0029	0.0394766	0.242709
Fam131c	chr4:141368191-141384174	WT	KO	1.65567	6.82531	5e-05	0.00225634	0.242578
Fbp2	chr13:62836884-62858370	WT	KO	0.545792	2.28115	0.00215	0.03279	0.239262
Atp2a3	chr11:72961168-72993043	WT	KO	1.59906	6.70044	5e-05	0.00225634	0.23865
Slc7a8	chr14:54722214-54781886	WT	KO	0.430089	1.8023	0.00045	0.0124572	0.238633
Ccdc68	chr18:69924857-69969488	WT	KO	0.232877	0.977904	0.00055	0.0142946	0.238139
Fam101b	chr11:76019193-76027782	WT	KO	0.165205	0.693861	0.0013	0.0242293	0.238095
S100a1	chr3:90511033-90514330	WT	KO	1.58365	6.66743	0.0016	0.0276682	0.23752
Igf2	chr7:142650767-142670356	WT	KO	4.02421	16.9673	0.0002	0.0066719	0.237174
Lefty1	chr1:180920412-180938401	WT	KO	6.16053	26.0677	5e-05	0.00225634	0.236328
Olfml3	chr3:103735393-103738001	WT	KO	0.216015	0.916015	0.004	0.0484894	0.23582
Igsf21	chr4:140026851-140246852	WT	KO	2.35296	9.99553	5e-05	0.00225634	0.235401
Serp2	chr14:76532811-76557261	WT	KO	2.76468	11.7588	0.00055	0.0142946	0.235116
Klk11	chr7:43768662-43779263	WT	KO	0.65733	2.80733	0.00155	0.0270521	0.234148
C2cd4b	chr9:67716224-67760933	WT	KO	0.460203	1.97161	0.0036	0.0456127	0.233415
Tmprss5	chr9:49080718-49117591	WT	KO	0.630755	2.72909	0.0001	0.00396898	0.231123
Hist1h1c	chr13:23738806-23739531	WT	KO	1.20066	5.22895	0.00205	0.0319301	0.229618
Pabpc6	chr17:9666496-9669704	WT	KO	0.206979	0.907181	0.00135	0.0247757	0.228156
Trim21	chr7:102557919-102565482	WT	KO	0.197144	0.864207	0.00095	0.0201906	0.228121
Tuba3a	chr6:125278273-125286042	WT	KO	1.25149	5.51785	5e-05	0.00225634	0.226808
Lipc	chr9:70798127-70957993	WT	KO	0.144102	0.636438	0.0035	0.044907	0.22642
Lefty2	chr1:180893107-180899107	WT	KO	4.28303	19.118	5e-05	0.00225634	0.224031
Rgs9	chr11:109225347-109298181	WT	KO	0.236059	1.06026	5e-05	0.00225634	0.222643
Gm40003	chr2:170671102-170673838	WT	KO	5.51241	24.8892	5e-05	0.00225634	0.221478
Zscan5b	chr7:6222277-6239417	WT	KO	0.443484	2.00526	0.0004	0.0114334	0.22116
BC052688	chr13:61771579-61787282	WT	KO	2.44653	11.1284	5e-05	0.00225634	0.219846
Acp5	chr9:22126726-22135746	WT	KO	1.31851	6.03923	5e-05	0.00225634	0.218324
Gm13154	chr4:147553276-147585201	WT	KO	3.88188	17.8344	5e-05	0.00225634	0.217662
Cnga3	chr1:37218240-37263384	WT	KO	0.80261	3.69373	5e-05	0.00225634	0.21729
Hormad2	chr11:4345800-4441425	WT	KO	0.622715	2.88362	0.0001	0.00396898	0.215949
Rcsd1	chr1:165648944-165710063	WT	KO	0.175006	0.811218	0.0004	0.0114334	0.215732
Gal3st1	chr11:3983635-3999328	WT	KO	0.329755	1.53153	0.00145	0.0259249	0.215311
Zap70	chr1:36761797-36782821	WT	KO	1.01045	4.71077	0.0001	0.00396898	0.214498
Itgb3	chr11:104607999-104670476	WT	KO	0.163278	0.762724	0.0001	0.00396898	0.214072
Adh7	chr3:138198063-138239663	WT	KO	0.58574	2.74704	0.00015	0.00549042	0.213226
Fgfr3	chr5:33721723-33737068	WT	KO	0.412167	1.93583	5e-05	0.00225634	0.212915
Lims2	chr18:31922277-31958619	WT	KO	0.259153	1.21859	0.00225	0.0337295	0.212666
LOC105244164	chr11:52477311-52481539	WT	KO	0.770112	3.63491	5e-05	0.00225634	0.211865
Ptges	chr2:30889470-30903297	WT	KO	0.706784	3.33652	5e-05	0.00225634	0.211833
P2rx2	chr5:110339811-110343449	WT	KO	0.193407	0.913448	0.0004	0.0114334	0.211733
4930486L24Rik	chr13:60842611-60864416	WT	KO	0.611226	2.9121	0.0009	0.0194097	0.209892
Gm2260	chr14:26016142-26026574	WT	KO	0.723331	3.45683	5e-05	0.00225634	0.209247
Fam189a2	chr19:23972749-24031272	WT	KO	0.532239	2.55215	5e-05	0.00225634	0.208545
Htra1	chr7:130936202-130985658	WT	KO	13.9936	67.3834	5e-05	0.00225634	0.207671
Gm16525	chr14:7228329-7246160	WT	KO	1.31329	6.35637	0.0015	0.0264598	0.20661
Dlx3	chr11:95120116-95125293	WT	KO	0.158075	0.765523	0.0041	0.0492935	0.206493
Rhox13	chrX:38120839-38158422	WT	KO	0.329032	1.60953	0.004	0.0484894	0.204427
Nppb	chr4:147985772-147987205	WT	KO	1.41755	6.94322	0.00025	0.00791887	0.204163
Peg12	chr7:62461870-62464510	WT	KO	0.413759	2.04789	0.00015	0.00549042	0.202042
Sct	chr7:141278328-141279171	WT	KO	1.43149	7.13168	0.00195	0.0311079	0.200723
Ttc39a	chr4:109394146-109444745	WT	KO	0.196665	0.98135	0.00105	0.0212859	0.200403
Aard	chr15:52040106-52045722	WT	KO	13.5123	67.6666	5e-05	0.00225634	0.199689
Cpn1	chr19:43956306-43986551	WT	KO	1.1508	5.77903	5e-05	0.00225634	0.199134
Pgam2	chr11:5801636-5803796	WT	KO	1.12134	5.65072	0.0001	0.00396898	0.198442
D1Pas1	chr1:186967415-186970627	WT	KO	10.4961	52.9394	5e-05	0.00225634	0.198266
Col4a2	chr8:11198422-11449287	WT	KO	0.681414	3.47664	5e-05	0.00225634	0.195998
Cd248	chr19:5068077-5070640	WT	KO	0.126272	0.6517	0.0041	0.0492935	0.193758
Nsg2	chr11:32000385-32059211	WT	KO	1.70234	8.82303	5e-05	0.00225634	0.192943
Gprc5c	chr11:114851144-114872617	WT	KO	0.597346	3.09814	0.0001	0.00396898	0.192808
Rtkn	chr6:83134427-83152579	WT	KO	2.09473	10.8746	5e-05	0.00225634	0.192626
Fos	chr12:85473900-85477269	WT	KO	1.6999	8.85973	5e-05	0.00225634	0.191868
Gabrg1	chr5:70751046-70842617	WT	KO	0.187331	0.991569	0.0003	0.00923621	0.188924
Islr2	chr9:58196296-58208808	WT	KO	0.410528	2.17393	5e-05	0.00225634	0.188841
Rhox9	chrX:37899096-37901770	WT	KO	1.18264	6.27268	5e-05	0.00225634	0.188538
Slco3a1	chr7:74275417-74554780	WT	KO	0.170305	0.90647	0.0001	0.00396898	0.187877
Gm33301	chr15:40162602-40168076	WT	KO	0.880303	4.70363	0.0007	0.0166496	0.187154
Kcp	chr6:29471436-29524704	WT	KO	0.234584	1.27383	5e-05	0.00225634	0.184156
Col5a3	chr9:20770056-20815117	WT	KO	0.229745	1.24915	5e-05	0.00225634	0.183921
Xaf1	chr11:72301431-72313733	WT	KO	0.593249	3.23373	0.00015	0.00549042	0.183457
Foxo6	chr4:120267077-120287261	WT	KO	0.356082	1.94718	5e-05	0.00225634	0.182871
Mmrn2	chr14:34375503-34404287	WT	KO	0.164519	0.910524	0.0007	0.0166496	0.180686
Izumo4	chr10:80702008-80705382	WT	KO	0.228664	1.26625	5e-05	0.00225634	0.180584
Sowahb	chr5:93041122-93045022	WT	KO	0.312821	1.73492	5e-05	0.00225634	0.180309
Gm807	chr13:99100693-99107581	WT	KO	0.6226	3.46098	0.0002	0.0066719	0.179891
Ovgp1	chr3:105973801-105987423	WT	KO	0.396284	2.21019	5e-05	0.00225634	0.179299
4933402E13Rik	chrX:62282959-62292084	WT	KO	1.21949	6.86295	5e-05	0.00225634	0.177692
Clca3b	chr3:144822622-144849302	WT	KO	0.707101	4.01276	5e-05	0.00225634	0.176213
Gm14586	chrX:52772289-52772764	WT	KO	19.3064	109.728	5e-05	0.00225634	0.175948
Wnt6	chr1:74754341-74785322	WT	KO	1.0544	6.14268	5e-05	0.00225634	0.171651
Msln	chr17:25748612-25754446	WT	KO	1.64379	9.65177	5e-05	0.00225634	0.17031
Platr5	chr1:88754889-88755733	WT	KO	1.72785	10.1815	0.0024	0.0351387	0.169705
Plekha2	chr8:25039143-25104929	WT	KO	0.915904	5.48695	5e-05	0.00225634	0.166924
2210011C24Rik	chr8:84010227-84011720	WT	KO	1.15161	7.00262	5e-05	0.00225634	0.164454
Nkain4	chr2:180934765-180954891	WT	KO	0.509602	3.14055	0.00035	0.0104343	0.162265
Gm28888	chr1:88443968-88497294	WT	KO	0.118978	0.742523	0.0037	0.046345	0.160235
Krt19	chr11:100140809-100145926	WT	KO	2.15114	13.4987	5e-05	0.00225634	0.159359
Eno1b	chr18:47922840-48107980	WT	KO	0.837921	5.29827	5e-05	0.00225634	0.15815
Pou2f3	chr9:43123926-43205755	WT	KO	0.723289	4.57891	5e-05	0.00225634	0.157961
1300017J02Rik	chr9:103250522-103288297	WT	KO	0.208379	1.33441	0.00095	0.0201906	0.156158
Trim7	chr11:48826137-48850644	WT	KO	0.281299	1.80728	5e-05	0.00225634	0.155648
Ikbke	chr1:131245279-131279629	WT	KO	0.0849407	0.547424	0.0001	0.00396898	0.155164
Emp2	chr16:10281748-10313968	WT	KO	0.497859	3.33704	5e-05	0.00225634	0.149192
Smtnl1	chr2:84810443-84826934	WT	KO	0.561081	3.77498	5e-05	0.00225634	0.148632
Inca1	chr11:70688360-70700178	WT	KO	0.162331	1.09531	0.00025	0.00791887	0.148206
Reg2	chr6:78405154-78408097	WT	KO	0.802475	5.52328	0.00255	0.0365232	0.14529
Bglap3	chr3:88368615-88372741	WT	KO	0.913829	6.42884	0.00015	0.00549042	0.142145
Col1a1	chr11:94936223-94953042	WT	KO	0.153081	1.10265	5e-05	0.00225634	0.13883
Mslnl	chr17:25733502-25748530	WT	KO	0.0818481	0.605465	0.00065	0.0158906	0.135182
Ace	chr11:105965606-105989964	WT	KO	0.136608	1.01313	5e-05	0.00225634	0.134838
Gm1673	chr5:33983432-33985009	WT	KO	0.705726	5.24584	0.0016	0.0276682	0.134531
Cox7b2	chr5:71442822-71548205	WT	KO	1.3709	10.5975	0.00065	0.0158906	0.129361
Tinagl1	chr4:130165599-130175122	WT	KO	0.257148	2.01691	0.0002	0.0066719	0.127496
Prrx2	chr2:30845063-30881251	WT	KO	0.699474	5.50927	5e-05	0.00225634	0.126963
Gm5134	chr10:75954380-76009591	WT	KO	0.232514	1.86326	5e-05	0.00225634	0.124789
Capn11	chr17:45630190-45660073	WT	KO	0.507945	4.10361	5e-05	0.00225634	0.12378
C1qtnf9	chr14:60768133-60784538	WT	KO	0.797277	6.46108	5e-05	0.00225634	0.123397
Clca3a1	chr3:144729676-144760977	WT	KO	0.0752225	0.611	0.0002	0.0066719	0.123114
Nxph4	chr10:127525472-127534559	WT	KO	0.369273	3.02754	5e-05	0.00225634	0.121971
Aldh3b2	chr19:3958731-3981665	WT	KO	0.193462	1.64401	5e-05	0.00225634	0.117677
Ttc39c	chr18:12643532-12737052	WT	KO	0.362731	3.13405	5e-05	0.00225634	0.115739
Sox18	chr2:181669836-181671640	WT	KO	2.08623	19.3598	5e-05	0.00225634	0.107761
Rpl39l	chr16:10170196-10174911	WT	KO	3.15117	29.3582	5e-05	0.00225634	0.107335
Cyct	chr2:76353941-76360453	WT	KO	2.38204	22.2264	0.0001	0.00396898	0.107172
Myl3	chr9:110763680-110769794	WT	KO	0.363836	3.39758	0.0014	0.0254452	0.107087
BC064078	chr6:128992960-129006647	WT	KO	1.85151	17.6425	5e-05	0.00225634	0.104946
Trim16	chr11:62820190-62842948	WT	KO	0.104505	1.00954	0.00015	0.00549042	0.103517
Rpl10l	chr12:66283378-66284401	WT	KO	6.29493	62.8746	5e-05	0.00225634	0.100119
Pth1r	chr9:110722084-110747145	WT	KO	0.355884	3.60184	5e-05	0.00225634	0.0988062
Slc4a5	chr6:83207579-83304945	WT	KO	0.235108	2.38827	5e-05	0.00225634	0.0984428
Sh3tc2	chr18:61952924-62015719	WT	KO	0.111235	1.17201	5e-05	0.00225634	0.0949096
1700029P11Rik	chr15:81980539-81981563	WT	KO	6.77679	74.4077	5e-05	0.00225634	0.0910765
BC021614	chr19:4057469-4059588	WT	KO	0.333308	3.72976	0.00035	0.0104343	0.0893645
Cdh22	chr2:165111500-165234879	WT	KO	0.0626718	0.707615	5e-05	0.00225634	0.0885677
4930524B15Rik	chr11:31965553-31979655	WT	KO	0.226998	2.62408	0.00025	0.00791887	0.0865057
Foxa2	chr2:148042876-148046969	WT	KO	0.335912	3.91799	5e-05	0.00225634	0.0857358
Adrb1	chr19:56722371-56724862	WT	KO	0.13732	1.60312	0.0004	0.0114334	0.085658
AI662270	chr11:83223575-83226584	WT	KO	1.65847	19.3845	5e-05	0.00225634	0.0855565
Sorcs2	chr5:36017179-36398163	WT	KO	0.0999466	1.28042	5e-05	0.00225634	0.0780577
Acnat1	chr4:49443531-49487266	WT	KO	0.067591	0.880076	5e-05	0.00225634	0.0768013
Gm31560	chr17:34543729-34557313	WT	KO	0.125729	1.66328	5e-05	0.00225634	0.075591
Mrc1	chr2:14229413-14332023	WT	KO	0.104048	1.41661	5e-05	0.00225634	0.0734486
Rhobtb1	chr10:69151276-69291791	WT	KO	0.0397788	0.586354	5e-05	0.00225634	0.0678409
Gc	chr5:89417510-89457898	WT	KO	0.641948	9.49132	5e-05	0.00225634	0.0676353
Sohlh2	chr3:55182043-55209957	WT	KO	0.734415	13.3858	5e-05	0.00225634	0.0548652
Gm41031	chr13:97808992-97826055	WT	KO	0.220555	4.50924	0.0004	0.0114334	0.0489118
Serpina3m	chr12:104387156-104394259	WT	KO	0.327229	7.23429	5e-05	0.00225634	0.045233
Cited4	chr4:120666562-120667820	WT	KO	0.183904	4.08142	0.001	0.0208167	0.0450588
Pnma5	chrX:73033980-73040260	WT	KO	0.239204	13.6758	5e-05	0.00225634	0.017491
Nlrp9b	chr7:19991392-20062942	WT	KO	0.0451009	3.07216	5e-05	0.00225634	0.0146805
Xlr3b	chrX:73192149-73202930	WT	KO	0.112967	12.5941	5e-05	0.00225634	0.00896984
Fam20a	chr11:109672925-109722512	WT	KO	0	1.11052	5e-05	0.00225634	0
Fthl17-ps1	chrX:9043550-9044410	WT	KO	0	0.816823	5e-05	0.00225634	0
Gm5751	chrX:8871567-8875407	WT	KO	0	1.11615	0.0001	0.00396898	0
Hist1h2ap	chr13:21833023-21833475	WT	KO	0	1.5665	0.0013	0.0242293	0
